# Supplementary material for: Sex-dependent effects of a gestational ketogenic diet on offspring birth and lifespan
Source: PLoS One. 2025 Jul 17;20(7):e0328455. doi: 10.1371/journal.pone.0328455 (PMC12270155; doi:10.1371/journal.pone.0328455)
Supplement: S1 Table — (XLSX) [file pone.0328455.s001.xlsx]

## Sheet: Diet
	C1000 CD	C1084 KD	AIN-93G	AIN-93M
Carbonhydrates	[%]	[%]	[%]	[%]
Monosaccharides		1	2	2
Disaccharides	10		10	11
Polysaccharides	47	6	44	52
Minerals	[%]	[%]	[%]	[%]
Calcium	0.9	0.9	0.5	0.5
Potassium	0.7	0.7	0.5	0.5
Magnesium	0.07	0.07	0.06	0.06
Sodium	0.2	0.4	0.1	0.1
Phosphorus	0.8	0.7	0.3	0.2
Trace elements	[mg/kg]	[mg/kg]	[mg/kg]	[mg/kg]
Aluminium	3.71	6.01	3.39	3.54
Chlorine	3,630.00	3,630.00	1,565.81	1,565.81
Iron	178.58	202.38	50.14	50.16
Flourine	4.17	4.17	1.64	1.64
Iodine	0.51	0.45	0.3	0.28
Cobalt	0.15	0.13	0.02	0.02
Copper	5.75	8.1	7.69	7.87
Manganese	100.89	102.26	9.88	9.92
Molybdenum	0.2	0.2
Sulfur	2,791.54	2,455.95	1,300.86	948.54
Selenium	0.33	0.23	0.25	0.23
Zinc	29.3	30.38	38.63	37.26
Added vitamins per kg
Biotin	201 µg	200 µg	201 µg	201 µg
Choline chloride	1,012 mg	1,000 mg	12 mg	8 mg
Folic acid	10 mg	10 mg	2 mg	2 mg
Nicotinic acid	50 mg	50 mg	30 mg	30 mg
Pantothenic acid	50 mg	50 mg	15 mg	15 mg
Vitamin A	15,000 IU	15,000 IU	4,000 IU	4,003 IU
Vitamin B1	20 mg	20 mg	5 mg	5 mg
Vitamin B2	20 mg	20 mg	6 mg	6 mg
Vitamin B6	15 mg	15 mg	6 mg	6 mg
Vitamin B12	41 µg	30 µg	36 µg	33 µg
Vitamin C	20 mg	21 mg
Vitamin D3	500 IU	500 IU	1,000 IU	1,001 IU
Vitamin E	180 mg	152 mg	83 mg	80 mg
Vitamin K3	10 mg	10 mg	750 µg	751 µg
Fatty acid	[mg/kg]	[mg/kg]	[mg/kg]	[mg/kg]
Arachidic acid C-20:0	50	2,382	560	320
Eicosanoic acid C-20:1	150	2,000	700	400
α-Linolenic acid C-18:3	150	9,429	700	400
Linolenic acid C-18:2	28,500	126,114	36,750	21,000
Palmitic acid C-16:0	2,500	70,010	9,450	5,400
Stearic acid C-18:0	1,350	34,934	2,100	1,200
Oleic acid C-18:1	13,500	68,505	16,450	9,400
Amino acids	[mg/kg]	[mg/kg]	[mg/kg]	[mg/kg]
Alanine	2,528	8,127	2,475	1,807
Arginine	9,829	11,718	9,797	6,903
Aspartic acid	3,583	20,507	3,538	2,540
Cystine	3,196	2,835	6,152	4,029
Glutaminc acid	23,675	42,525	23,549	16,662
Glycine	3,136	6,804	3,110	2,214
Histidine	5,276	4,725	5,257	3,707
Isoleucine	7,223	8,694	7,197	5,074
Leucine	14,763	10,017	14,682	10,392
Lysine	17,401	5,481	17,381	12,195
Methionine	7,223	6,300	7,210	5,066
Phenylalanine	7,172	6,426	7,139	5,044
Proline	12,763	7,938	12,701	8,978
Serine	5,268	8,694	5,233	3,712
Threonine	7,154	6,804	7,129	5,026
Tryptophan	1,977	2,835	1,973	1,387
Tyrosine	9,285	6,237	9,256	6,520
Valine	3,296	4,536	3,265	2,330
