# Supplementary material for: Sex-dependent effects of a gestational ketogenic diet on offspring birth and lifespan
Source: PLoS One. 2025 Jul 17;20(7):e0328455. doi: 10.1371/journal.pone.0328455 (PMC12270155; doi:10.1371/journal.pone.0328455)
Supplement: S2 Table — (XLSX) [file pone.0328455.s002.xlsx]

## Sheet: Fig 2, Fig 3A, Fig3B, Fig 3D
			Observation	Female	Diet	Day of Delivery	Littersize	E7.5(g)	E8.5(g)	E10.5(g)	E12.5(g)	E18.5(g)	E19.5(g)	E7.5(glucose mg/dl)	E8.5(glucose mg/dl)	E10.5(glucose mg/dl)	E12.5(glucose mg/dl)	E18.5(glucose mg/dl)	E19.5(glucose mg/dl)	E7.5(BHB mM)	E8.5(BHB mM)	E10.5(BHB mM)	E12.5(BHB mM)	E18.5(BHB mM)	E19.5(BHB mM)	Delivery mass	estimation pups mass
				S04	Keto	19	10	31	31.8	33.4	37.9	54.8	37.3	140	114	112	92	105	106	0.2	0.4	1.8	1.2	2.3	0.4	17.5	1.75
			In cage with S11, litters are mixed	S05	Keto	18	11	33	32	35	43.2	NA	40.3	152	118	104	99	68	89	0.1	0.6	1.1	1.2	2.1	0.3	NA	NA
				S10	Keto	19	12	31	31	34	40.1	63	33.5	124	147	108	101	47	116	0.3	0.5	1.7	1.6	3.6	0.6	29.5	2.45833
			In cage with S05, litters are mixed	S11	Keto	18	11	36	36.6	38	43.8	NA	37.8	153	129	115	112	87	125	0.3	0.4	1.2	1.3	2.2	0.2	NA	NA
				S13	C1000	19	11	33	33	36	41.9	64.6	40.5	125	127	130	118	109	113	0.5	0.4	0.7	0.4	0.3	0.4	24.1	2.19091
				S19	C1000	19	13	35	35	37.2	43.3	72.6	42.1	137	129	162	127	102	103	0.1	0.3	0.3	0.2	0.2	0.6	30.5	2.34615
				S07	Keto	19	11	34.2	35	37.8	42.7	56.7	40.2	143	150	102	106	57	116	0.2	0.3	1.6	1.4	2.3	0.2	16.5	1.5
				S14	C1000	19	18	35	36.4	41.8	46.2	75.5	37.1	120	126	122	115	107	77	0.4	0.3	0.2	0.3	0.6	0.6	38.4	2.13333
				S01	Keto	19	12	33	33.5	38.5	42.3	59.8	33.4	144	144	127	140	95	97	0.3	0.4	1.4	1.1	3.4	0.7	26.4	2.2
				S02	Keto	19	10	34	35	38.9	45.3	65.5	37.6	121	121	122	103	98	50.5	0.4	0.8	1.9	1.4	2.3	4.3	27.9	2.79
				S03	C1000	18	15	30	31	32.9	38.4	NA	34.3	161	161	148	118	NA	121	0.4	0.4	0.4	0.4	1.8	0.2	NA	NA
				S15	Keto	19	6	31	32	34.1	37.3	48.1	33.5	126	126	134	101	73	117	0.4	0.6	0.9	1.4	3.7	0.2	14.6	2.43333
				S16	Keto	18	13	33	34	35.3	41.5	62.9	34.3	141	141	129	107	99	138	0.4	0.5	1.2	1	0.6	0.2	28.6	2.2
				S17	C1000	19	14	33	33.5	37.1	43.1	76.6	39.1	127	127	114	93	81	88	0.3	0.6	0.3	0.3	0.3	0.5	37.5	2.67857
				S18	C1000	19	11	31	32	35	40.9	64.4	35.8	151	151	149	122	82	158	0.4	0.5	0.3	0.3	0.6	0.3	28.6	2.6
				S06	C1000	19	17	35	35.6	39	45.8	75.3	40.9	154	150	125	140	110	123	0.6	0.2	0.3	0.2	0.2	0.3	34.4	2.02353
				S12	C1000	19	13	37	38.1	41.2	48.4	70.5	42.8	148	127	132	130	158	111	0.4	0.3	0.4	0.1	0.3	0.9	27.7	2.13077
				S20	C1000	19	15	30.5	31.6	33.8	40	73.9	35.7	124	125	147	114	104	109	0.7	0.3	0.4	0.3	0.3	0.3	38.2	2.54667
			Stressed, never deliver, weight loss at 12.5	S08	Keto	Never	0	NA	33	33	30.8	31.6	32.5	102	124	101	81	104	119	0.3	0.3	1.7	3.4	1.1	0.4

## Sheet: Fig3C, Fig3E, Fig3F
Sex	ID	mother	Diet	littersize	age (days)	mass
F	25	K5 + K11	keto	11	9	4.4
F	26	K5 + K11	keto	11	9	4.5
F	27	K5 + K11	keto	11	9	5.6
F	28	K5 + K11	keto	11	9	5.5
F	29	K5 + K11	keto	11	9	3.6
F	30	K5 + K11	keto	11	9	5.1
F	31	K5 + K11	keto	11	9	5
M	32	K5 + K11	keto	11	9	4.7
M	33	K5 + K11	keto	11	9	6.2
M	34	K5 + K11	keto	11	9	5.6
M	35	K5 + K11	keto	11	9	5.2
M	36	K5 + K11	keto	11	9	4.3
M	37	K5 + K11	keto	11	9	5.6
M	38	K5 + K11	keto	11	9	5.9
M	39	K5 + K11	keto	11	9	4.8
M	40	K5 + K11	keto	11	9	5.1
M	41	K5 + K11	keto	11	9	6.1
M	42	K5 + K11	keto	11	9	5.4
M	43	K5 + K11	keto	11	9	4.8
M	44	K5 + K11	keto	11	9	4.5
M	45	K5 + K11	keto	11	9	4.8
M	46	K5 + K11	keto	11	9	4.6
F	47	K4	keto	10	9	7.5
F	48	K4	keto	10	9	7.2
F	49	K4	keto	10	9	7
F	50	K4	keto	10	9	6.6
F	51	K4	keto	10	9	5
M	52	K4	keto	10	9	7.7
M	53	K4	keto	10	9	7.7
M	54	K4	keto	10	9	7.5
M	55	K4	keto	10	9	5.2
M	56	K4	keto	10	9	7.6
F	57	C9	Ctrl	13	9	6.6
F	58	C9	Ctrl	13	9	6.6
F	59	C9	Ctrl	13	9	6.3
M	60	C9	Ctrl	13	9	6.3
M	61	C9	Ctrl	13	9	6.3
M	62	C9	Ctrl	13	9	6.3
M	63	C9	Ctrl	13	9	6.3
M	64	C9	Ctrl	13	9	6.4
M	65	C9	Ctrl	13	9	6.2
M	66	C9	Ctrl	13	9	6
M	67	C9	Ctrl	13	9	6.3
M	68	C9	Ctrl	13	9	6.8
M	69	C9	Ctrl	13	9	6.1
F	70	K10	keto	12	9	6.3
F	71	K10	keto	12	9	4
M	72	K10	keto	12	9	5.8
M	73	K10	keto	12	9	6.9
M	74	K10	keto	12	9	6.8
M	75	K10	keto	12	9	7.1
M	76	K10	keto	12	9	6.9
M	77	K10	keto	12	9	6
M	78	K10	keto	12	9	7.2
M	79	K10	keto	12	9	6.6
M	80	K10	keto	12	9	6.4
M	81	K10	keto	12	9	6.8
F	82	C13	Ctrl	11	9	7.2
F	83	C13	Ctrl	11	9	7.1
F	84	C13	Ctrl	11	9	7
F	85	C13	Ctrl	11	9	7.3
F	86	C13	Ctrl	11	9	6.9
F	87	C13	Ctrl	11	9	7.1
F	88	C13	Ctrl	11	9	6.3
F	89	C13	Ctrl	11	9	7
F	90	C13	Ctrl	11	9	7.2
M	91	C13	Ctrl	11	9
M	92	C13	Ctrl	11	9	7.3
F	93	C19	Ctrl	13	9	5.7
F	94	C19	Ctrl	13	9	7.8
F	95	C19	Ctrl	13	9	7.8
F	96	C19	Ctrl	13	9	6.2
M	97	C19	Ctrl	13	9	6.8
M	98	C19	Ctrl	13	9	7.3
M	99	C19	Ctrl	13	9	7.4
M	100	C19	Ctrl	13	9	6.6
M	101	C19	Ctrl	13	9	7.3
M	102	C19	Ctrl	13	9	6.7
F	103	C19	Ctrl	13	9	4.6
M	104	C19	Ctrl	13	9	7.4
M	105	C19	Ctrl	13	9	7.6
F	106	C3	Ctrl	15	9	3.7
F	107	C3	Ctrl	15	9	4.2
F	108	C3	Ctrl	15	9	3.9
F	109	C3	Ctrl	15	9	3.6
F	110	C3	Ctrl	15	9	3.7
F	111	C3	Ctrl	15	9	4
F	112	C3	Ctrl	15	9	3.6
F	113	C3	Ctrl	15	9	4.3
F	114	C3	Ctrl	15	9	3.6
M	115	C3	Ctrl	15	9	3.9
M	116	C3	Ctrl	15	9	3.7
M	117	C3	Ctrl	15	9	4.4
M	118	C3	Ctrl	15	9	2.7
M	119	C3	Ctrl	15	9	3.4
M	120	C3	Ctrl	15	9	3.8
F	121	K7	keto	11	9	6.8
F	122	K7	keto	11	9	7.1
F	123	K7	keto	11	9	6.6
F	124	K7	keto	11	9	7.4
M	125	K7	keto	11	9	7.4
M	126	K7	keto	11	9	7.1
M	127	K7	keto	11	9	7.1
M	128	K7	keto	11	9	6.1
M	129	K7	keto	11	9	7.3
M	130	K7	keto	11	9	7
M	131	K7	keto	11	9	7.3
F	132	C14	Ctrl	18	9	3.8
F	133	C14	Ctrl	18	9	3.6
F	134	C14	Ctrl	18	9	3.9
F	135	C14	Ctrl	18	9	3.9
F	136	C14	Ctrl	18	9	4
F	137	C14	Ctrl	18	9	4.9
F	138	C14	Ctrl	18	9	3.2
F	139	C14	Ctrl	18	9	5
F	140	C14	Ctrl	18	9	4
F	141	C14	Ctrl	18	9	3.6
M	142	C14	Ctrl	18	9	5.6
M	143	C14	Ctrl	18	9	4.3
M	144	C14	Ctrl	18	9	3
M	145	C14	Ctrl	18	9	5.7
M	146	C14	Ctrl	18	9	5.6
M	147	C14	Ctrl	18	9	4.9
M	148	C14	Ctrl	18	9	4.5
M	149	C14	Ctrl	18	9	4.6
F	150	K16	keto	13	9	3.8
F	151	K16	keto	13	9	3.7
F	152	K16	keto	13	9	3.3
F	153	K16	keto	13	9	2.5
F	154	K16	keto	13	9	3.8
F	155	K16	keto	13	9	3.5
F	156	K16	keto	13	9	4
F	157	K16	keto	13	9	3.9
M	158	K16	keto	13	9	4.5
M	159	K16	keto	13	9	3.6
M	160	K16	keto	13	9	4.6
M	161	K16	keto	13	9	4.1
M	162	K16	keto	13	9	3.8
F	163	K1	keto	12	9	5.4
F	164	K1	keto	12	9	5.8
F	165	K1	keto	12	9	3.8
F	166	K1	keto	12	9	5.4
F	167	K1	keto	12	9	5.2
F	168	K1	keto	12	9	5.2
M	169	K1	keto	12	9	4.6
M	170	K1	keto	12	9	6
M	171	K1	keto	12	9	5.1
M	172	K1	keto	12	9	4.6
M	173	K1	keto	12	9	5.9
M	174	K1	keto	12	9	4.8
F	175	C17	Ctrl	14	9	5.4
F	176	C17	Ctrl	14	9	6.3
F	177	C17	Ctrl	14	9	5.9
F	178	C17	Ctrl	14	9	5.9
F	179	C17	Ctrl	14	9	5.9
M	180	C17	Ctrl	14	9	5.8
M	181	C17	Ctrl	14	9	5.8
M	182	C17	Ctrl	14	9	5.5
M	183	C17	Ctrl	14	9	6.9
M	184	C17	Ctrl	14	9	6.8
M	185	C17	Ctrl	14	9	5.2
M	186	C17	Ctrl	14	9	6
M	187	C17	Ctrl	14	9	6
M	188	C17	Ctrl	14	9	5.4
F	189	C18	Ctrl	11	9	8.1
F	190	C18	Ctrl	11	9	7.5
F	191	C18	Ctrl	11	9	6.9
F	192	C18	Ctrl	11	9	7.2
F	193	C18	Ctrl	11	9	6.8
F	194	C18	Ctrl	11	9	7.2
F	195	C18	Ctrl	11	9	7.5
F	196	C18	Ctrl	11	9	6.5
M	197	C18	Ctrl	11	9	7.8
M	198	C18	Ctrl	11	9	6.8
M	199	C18	Ctrl	11	9	7.4
F	200	K15	keto	6	9	5.5
F	201	K15	keto	6	9	5.4
M	202	K15	keto	6	9	5.3
M	203	K15	keto	6	9	5.5
M	204	K15	keto	6	9	5.8
M	205	K15	keto	6	9	5.5
F	206	K2	keto	10	9	4.8
F	207	K2	keto	10	9	4.5
F	208	K2	keto	10	9	5.2
F	209	K2	keto	10	9	4.7
M	210	K2	keto	10	9	4.8
M	211	K2	keto	10	9	4.6
M	212	K2	keto	10	9	4.2
M	213	K2	keto	10	9	4.8
M	214	K2	keto	10	9	4.9
M	215	K2	keto	10	9	4.4
F	216	C6	Ctrl	17	9	5
F	217	C6	Ctrl	17	9	3.7
F	218	C6	Ctrl	17	9	3.5
F	219	C6	Ctrl	17	9	4.3
F	220	C6	Ctrl	17	9	5.2
F	221	C6	Ctrl	17	9	5.1
F	222	C6	Ctrl	17	9	3.5
F	223	C6	Ctrl	17	9	3.6
F	224	C6	Ctrl	17	9	4.4
M	225	C6	Ctrl	17	9	4.6
M	226	C6	Ctrl	17	9	4.1
M	227	C6	Ctrl	17	9	5.7
M	228	C6	Ctrl	17	9	4
M	229	C6	Ctrl	17	9	5.2
M	230	C6	Ctrl	17	9	5.7
F	231	C6	Ctrl	17	9	5.1
F	232	C6	Ctrl	17	9	5.6
F	233	C12	Ctrl	13	9	7.1
F	234	C12	Ctrl	13	9	6.2
F	235	C12	Ctrl	13	9	5.9
F	236	C12	Ctrl	13	9	6.4
F	237	C12	Ctrl	13	9	6.5
F	238	C12	Ctrl	13	9	6.8
F	239	C12	Ctrl	13	9	6.9
F	240	C12	Ctrl	13	9	6.6
M	241	C12	Ctrl	13	9	6.6
M	242	C12	Ctrl	13	9	5.9
M	243	C12	Ctrl	13	9	6
M	244	C12	Ctrl	13	9	6.4
M	245	C12	Ctrl	13	9	6.2
F	246	C20	Ctrl	15	9	5.2
F	247	C20	Ctrl	15	9	5
F	248	C20	Ctrl	15	9	4.5
F	249	C20	Ctrl	15	9	5.2
F	250	C20	Ctrl	15	9	5.4
F	251	C20	Ctrl	15	9	5
M	252	C20	Ctrl	15	9	5.3
M	253	C20	Ctrl	15	9	5.8
M	254	C20	Ctrl	15	9	6
M	255	C20	Ctrl	15	9	5.6
M	256	C20	Ctrl	15	9	5.9
M	257	C20	Ctrl	15	9	5.8
M	258	C20	Ctrl	15	9	5.5
M	259	C20	Ctrl	15	9	5
M	260	C20	Ctrl	15	9	4.5
F	25	K5 + K11	keto	11	16	7.4
F	26	K5 + K11	keto	11	16	7.6
F	27	K5 + K11	keto	11	16	8.6
F	28	K5 + K11	keto	11	16	5.5
F	29	K5 + K11	keto	11	16	9.6
F	30	K5 + K11	keto	11	16	8.6
F	31	K5 + K11	keto	11	16	8.1
M	32	K5 + K11	keto	11	16	7.5
M	33	K5 + K11	keto	11	16	9.4
M	34	K5 + K11	keto	11	16	8.2
M	35	K5 + K11	keto	11	16	8.4
M	36	K5 + K11	keto	11	16	6.8
M	37	K5 + K11	keto	11	16	9.8
M	38	K5 + K11	keto	11	16	8.7
M	39	K5 + K11	keto	11	16	8.9
M	40	K5 + K11	keto	11	16	7.8
M	41	K5 + K11	keto	11	16	9.8
M	42	K5 + K11	keto	11	16	10
M	43	K5 + K11	keto	11	16	8.3
M	44	K5 + K11	keto	11	16	8.1
M	45	K5 + K11	keto	11	16	8.2
M	46	K5 + K11	keto	11	16	7.7
F	47	K4	keto	10	16	10.8
F	48	K4	keto	10	16	10
F	49	K4	keto	10	16	9.8
F	50	K4	keto	10	16	9.5
F	51	K4	keto	10	16	7.5
M	52	K4	keto	10	16	10
M	53	K4	keto	10	16	9.8
M	54	K4	keto	10	16	10.3
M	55	K4	keto	10	16	7.2
M	56	K4	keto	10	16	10.5
F	57	C9	Ctrl	13	16	7.6
F	58	C9	Ctrl	13	16	8.4
F	59	C9	Ctrl	13	16	7.6
M	60	C9	Ctrl	13	16	8.1
M	61	C9	Ctrl	13	16	7.9
M	62	C9	Ctrl	13	16	7.6
M	63	C9	Ctrl	13	16	9.4
M	64	C9	Ctrl	13	16	9
M	65	C9	Ctrl	13	16	7.5
M	66	C9	Ctrl	13	16	7.9
M	67	C9	Ctrl	13	16	8.2
M	68	C9	Ctrl	13	16	8.4
M	69	C9	Ctrl	13	16	8.1
F	70	K10	keto	12	16	7.6
F	71	K10	keto	12	16	5.8
M	72	K10	keto	12	16	7.3
M	73	K10	keto	12	16	7.9
M	74	K10	keto	12	16	7.9
M	75	K10	keto	12	16	8.5
M	76	K10	keto	12	16	8.9
M	77	K10	keto	12	16	7.3
M	78	K10	keto	12	16	8.6
M	79	K10	keto	12	16	7.9
M	80	K10	keto	12	16	7.6
M	81	K10	keto	12	16	8.4
F	82	C13	Ctrl	11	16	9.7
F	83	C13	Ctrl	11	16	9.3
F	84	C13	Ctrl	11	16	8.4
F	85	C13	Ctrl	11	16	9.2
F	86	C13	Ctrl	11	16	8.9
F	87	C13	Ctrl	11	16	9.5
F	88	C13	Ctrl	11	16	8.5
F	89	C13	Ctrl	11	16	9.5
F	90	C13	Ctrl	11	16	9.1
M	91	C13	Ctrl	11	16	9.6
M	92	C13	Ctrl	11	16	9.4
F	93	C19	Ctrl	13	16	7.3
F	94	C19	Ctrl	13	16	11.4
F	95	C19	Ctrl	13	16	10
F	96	C19	Ctrl	13	16	9.5
M	97	C19	Ctrl	13	16	8.8
M	98	C19	Ctrl	13	16	9.5
M	99	C19	Ctrl	13	16	10.7
M	100	C19	Ctrl	13	16	9.1
M	101	C19	Ctrl	13	16	10.1
M	102	C19	Ctrl	13	16	8.6
F	103	C19	Ctrl	13	16	6.2
M	104	C19	Ctrl	13	16	9.3
M	105	C19	Ctrl	13	16	10
F	106	C3	Ctrl	15	16	6
F	107	C3	Ctrl	15	16	6.9
F	108	C3	Ctrl	15	16	6.5
F	109	C3	Ctrl	15	16	6.1
F	110	C3	Ctrl	15	16	6.3
F	111	C3	Ctrl	15	16	6.8
F	112	C3	Ctrl	15	16	6.5
F	113	C3	Ctrl	15	16	7.2
F	114	C3	Ctrl	15	16	6
M	115	C3	Ctrl	15	16	7.3
M	116	C3	Ctrl	15	16	6.5
M	117	C3	Ctrl	15	16	7.1
M	118	C3	Ctrl	15	16	5.2
M	119	C3	Ctrl	15	16	6.2
M	120	C3	Ctrl	15	16	6.7
F	121	K7	keto	11	16	9.4
F	122	K7	keto	11	16	10.4
F	123	K7	keto	11	16	9.9
F	124	K7	keto	11	16	11
M	125	K7	keto	11	16	10.3
M	126	K7	keto	11	16	10.6
M	127	K7	keto	11	16	10.2
M	128	K7	keto	11	16	8.5
M	129	K7	keto	11	16	10.3
M	130	K7	keto	11	16	10
M	131	K7	keto	11	16	10.9
F	132	C14	Ctrl	18	16	5.2
F	133	C14	Ctrl	18	16	4.7
F	134	C14	Ctrl	18	16	6.2
F	135	C14	Ctrl	18	16	5.3
F	136	C14	Ctrl	18	16	4.7
F	137	C14	Ctrl	18	16	5.4
F	138	C14	Ctrl	18	16	3.9
F	139	C14	Ctrl	18	16	3.9
F	140	C14	Ctrl	18	16	5.3
F	141	C14	Ctrl	18	16	3.8
M	142	C14	Ctrl	18	16	6.4
M	143	C14	Ctrl	18	16	5.4
M	144	C14	Ctrl	18	16
M	145	C14	Ctrl	18	16	6.2
M	146	C14	Ctrl	18	16	6.4
M	147	C14	Ctrl	18	16	6.2
M	148	C14	Ctrl	18	16	6.1
M	149	C14	Ctrl	18	16	6
F	150	K16	keto	13	16	6.8
F	151	K16	keto	13	16	6.5
F	152	K16	keto	13	16	6.3
F	153	K16	keto	13	16
F	154	K16	keto	13	16	6.8
F	155	K16	keto	13	16	6.1
F	156	K16	keto	13	16	6.8
F	157	K16	keto	13	16	6
M	158	K16	keto	13	16	7.3
M	159	K16	keto	13	16	6.5
M	160	K16	keto	13	16	7.7
M	161	K16	keto	13	16	7.2
M	162	K16	keto	13	16	7.1
F	163	K1	keto	12	16	7.8
F	164	K1	keto	12	16	8
F	165	K1	keto	12	16	5.5
F	166	K1	keto	12	16	8.2
F	167	K1	keto	12	16	7.6
F	168	K1	keto	12	16	7.4
M	169	K1	keto	12	16	7.3
M	170	K1	keto	12	16	8.5
M	171	K1	keto	12	16	7.5
M	172	K1	keto	12	16	7.1
M	173	K1	keto	12	16	8.5
M	174	K1	keto	12	16	7.6
F	175	C17	Ctrl	14	16	8.1
F	176	C17	Ctrl	14	16	8.7
F	177	C17	Ctrl	14	16	8.2
F	178	C17	Ctrl	14	16	8
F	179	C17	Ctrl	14	16	7.7
M	180	C17	Ctrl	14	16	8.4
M	181	C17	Ctrl	14	16	7.7
M	182	C17	Ctrl	14	16	8.1
M	183	C17	Ctrl	14	16	9.4
M	184	C17	Ctrl	14	16	9.4
M	185	C17	Ctrl	14	16	7.2
M	186	C17	Ctrl	14	16	8.3
M	187	C17	Ctrl	14	16	8.3
M	188	C17	Ctrl	14	16	8.6
F	189	C18	Ctrl	11	16	10.7
F	190	C18	Ctrl	11	16	10
F	191	C18	Ctrl	11	16	9.8
F	192	C18	Ctrl	11	16	10.5
F	193	C18	Ctrl	11	16	10.7
F	194	C18	Ctrl	11	16	10.3
F	195	C18	Ctrl	11	16	10
F	196	C18	Ctrl	11	16	9.3
M	197	C18	Ctrl	11	16	10.4
M	198	C18	Ctrl	11	16	8
M	199	C18	Ctrl	11	16	10.1
F	200	K15	keto	6	16	10
F	201	K15	keto	6	16	9.8
M	202	K15	keto	6	16	10.6
M	203	K15	keto	6	16	10.2
M	204	K15	keto	6	16	10.4
M	205	K15	keto	6	16	10.4
F	206	K2	keto	10	16	7.3
F	207	K2	keto	10	16	6.3
F	208	K2	keto	10	16	7.7
F	209	K2	keto	10	16	7.6
M	210	K2	keto	10	16	7
M	211	K2	keto	10	16	7.2
M	212	K2	keto	10	16	7.4
M	213	K2	keto	10	16	7.2
M	214	K2	keto	10	16	7.3
M	215	K2	keto	10	16	7.4
F	216	C6	Ctrl	17	16	6.2
F	217	C6	Ctrl	17	16	4.8
F	218	C6	Ctrl	17	16	4.9
F	219	C6	Ctrl	17	16	5.2
F	220	C6	Ctrl	17	16	6.6
F	221	C6	Ctrl	17	16	7
F	222	C6	Ctrl	17	16	4.3
F	223	C6	Ctrl	17	16	4.2
F	224	C6	Ctrl	17	16	5.7
M	225	C6	Ctrl	17	16	5.7
M	226	C6	Ctrl	17	16	5.9
M	227	C6	Ctrl	17	16	7.2
M	228	C6	Ctrl	17	16	5.9
M	229	C6	Ctrl	17	16	7
M	230	C6	Ctrl	17	16	6.8
F	231	C6	Ctrl	17	16	6.2
F	232	C6	Ctrl	17	16	6.8
F	233	C12	Ctrl	13	16	10
F	234	C12	Ctrl	13	16	8.6
F	235	C12	Ctrl	13	16	8.8
F	236	C12	Ctrl	13	16	9.5
F	237	C12	Ctrl	13	16	9
F	238	C12	Ctrl	13	16	9.5
F	239	C12	Ctrl	13	16	9.1
F	240	C12	Ctrl	13	16	9.2
M	241	C12	Ctrl	13	16	9.8
M	242	C12	Ctrl	13	16	8.8
M	243	C12	Ctrl	13	16	9.8
M	244	C12	Ctrl	13	16	9.7
M	245	C12	Ctrl	13	16	10
F	246	C20	Ctrl	15	16	6.9
F	247	C20	Ctrl	15	16	5.9
F	248	C20	Ctrl	15	16	6
F	249	C20	Ctrl	15	16	6.9
F	250	C20	Ctrl	15	16	6.6
F	251	C20	Ctrl	15	16	6.2
M	252	C20	Ctrl	15	16	6.6
M	253	C20	Ctrl	15	16	7.3
M	254	C20	Ctrl	15	16	7.7
M	255	C20	Ctrl	15	16	7.7
M	256	C20	Ctrl	15	16	7.6
M	257	C20	Ctrl	15	16	6.6
M	258	C20	Ctrl	15	16	7.2
M	259	C20	Ctrl	15	16	6.2
M	260	C20	Ctrl	15	16	5.9
F	25	K5 + K11	keto	11	23	13.4
F	26	K5 + K11	keto	11	23	12.3
F	27	K5 + K11	keto	11	23	16.2
F	28	K5 + K11	keto	11	23	14.6
F	29	K5 + K11	keto	11	23	8.3
F	30	K5 + K11	keto	11	23	14.3
F	31	K5 + K11	keto	11	23	12.7
M	32	K5 + K11	keto	11	23	12.2
M	33	K5 + K11	keto	11	23	16.6
M	34	K5 + K11	keto	11	23	13.9
M	35	K5 + K11	keto	11	23	14.2
M	36	K5 + K11	keto	11	23	12
M	37	K5 + K11	keto	11	23	15.2
M	38	K5 + K11	keto	11	23	16.3
M	39	K5 + K11	keto	11	23	14.4
M	40	K5 + K11	keto	11	23	14.1
M	41	K5 + K11	keto	11	23	16.7
M	42	K5 + K11	keto	11	23	16.9
M	43	K5 + K11	keto	11	23	14.4
M	44	K5 + K11	keto	11	23	13.9
M	45	K5 + K11	keto	11	23	14
M	46	K5 + K11	keto	11	23	13.4
F	47	K4	keto	10	23	17.1
F	48	K4	keto	10	23	17.1
F	49	K4	keto	10	23	16.8
F	50	K4	keto	10	23	13.4
F	51	K4	keto	10	23	13.6
M	52	K4	keto	10	23	17.3
M	53	K4	keto	10	23	18.1
M	54	K4	keto	10	23	19.2
M	55	K4	keto	10	23	12.7
M	56	K4	keto	10	23	18.5
F	57	C9	Ctrl	13	23	15.1
F	58	C9	Ctrl	13	23	16.6
F	59	C9	Ctrl	13	23	14.7
M	60	C9	Ctrl	13	23	16.1
M	61	C9	Ctrl	13	23	17.1
M	62	C9	Ctrl	13	23	15.7
M	63	C9	Ctrl	13	23	17.5
M	64	C9	Ctrl	13	23	17
M	65	C9	Ctrl	13	23	15
M	66	C9	Ctrl	13	23	15.5
M	67	C9	Ctrl	13	23	16.2
M	68	C9	Ctrl	13	23	16.5
M	69	C9	Ctrl	13	23	17.4
F	70	K10	keto	12	23	12.2
F	71	K10	keto	12	23	10.2
M	72	K10	keto	12	23	14.4
M	73	K10	keto	12	23	15.2
M	74	K10	keto	12	23	15.4
M	75	K10	keto	12	23	16.6
M	76	K10	keto	12	23	17.3
M	77	K10	keto	12	23	12.1
M	78	K10	keto	12	23	15.4
M	79	K10	keto	12	23	16.3
M	80	K10	keto	12	23	13.4
M	81	K10	keto	12	23	16.5
F	82	C13	Ctrl	11	23	16.4
F	83	C13	Ctrl	11	23	15.6
F	84	C13	Ctrl	11	23	16.3
F	85	C13	Ctrl	11	23	15.2
F	86	C13	Ctrl	11	23	14.1
F	87	C13	Ctrl	11	23	15
F	88	C13	Ctrl	11	23	14.6
F	89	C13	Ctrl	11	23	15.3
F	90	C13	Ctrl	11	23	14.2
M	91	C13	Ctrl	11	23	17.2
M	92	C13	Ctrl	11	23	17.2
F	93	C19	Ctrl	13	23	12.7
F	94	C19	Ctrl	13	23	19.5
F	95	C19	Ctrl	13	23	16.1
F	96	C19	Ctrl	13	23	16.7
M	97	C19	Ctrl	13	23	15.9
M	98	C19	Ctrl	13	23	17
M	99	C19	Ctrl	13	23	20.6
M	100	C19	Ctrl	13	23	18.1
M	101	C19	Ctrl	13	23	17.6
M	102	C19	Ctrl	13	23	15.7
F	103	C19	Ctrl	13	23	11.3
M	104	C19	Ctrl	13	23	16.6
M	105	C19	Ctrl	13	23	17.8
F	106	C3	Ctrl	15	23	10.8
F	107	C3	Ctrl	15	23	12.2
F	108	C3	Ctrl	15	23	11.9
F	109	C3	Ctrl	15	23	11.1
F	110	C3	Ctrl	15	23	11.5
F	111	C3	Ctrl	15	23	11.5
F	112	C3	Ctrl	15	23	11.3
F	113	C3	Ctrl	15	23	12
F	114	C3	Ctrl	15	23	10.7
M	115	C3	Ctrl	15	23	11.8
M	116	C3	Ctrl	15	23	10.9
M	117	C3	Ctrl	15	23	12.7
M	118	C3	Ctrl	15	23	8.7
M	119	C3	Ctrl	15	23	12.3
M	120	C3	Ctrl	15	23	12
F	121	K7	keto	11	23	15.6
F	122	K7	keto	11	23	15
F	123	K7	keto	11	23	16.5
F	124	K7	keto	11	23	15.3
M	125	K7	keto	11	23	16.6
M	126	K7	keto	11	23	20.1
M	127	K7	keto	11	23	18.2
M	128	K7	keto	11	23	13.2
M	129	K7	keto	11	23	18.5
M	130	K7	keto	11	23	16.1
M	131	K7	keto	11	23	16.5
F	132	C14	Ctrl	18	23	10.3
F	133	C14	Ctrl	18	23	8.1
F	134	C14	Ctrl	18	23	8.3
F	135	C14	Ctrl	18	23	9.3
F	136	C14	Ctrl	18	23	7.2
F	137	C14	Ctrl	18	23	11.8
F	138	C14	Ctrl	18	23	6.9
F	139	C14	Ctrl	18	23	11.1
F	140	C14	Ctrl	18	23	7.1
F	141	C14	Ctrl	18	23	6.8
M	142	C14	Ctrl	18	23	12.1
M	143	C14	Ctrl	18	23	9
M	144	C14	Ctrl	18	23
M	145	C14	Ctrl	18	23	12.5
M	146	C14	Ctrl	18	23	11.2
M	147	C14	Ctrl	18	23	10.5
M	148	C14	Ctrl	18	23	9.6
M	149	C14	Ctrl	18	23	10.4
F	150	K16	keto	13	23	9.9
F	151	K16	keto	13	23	8
F	152	K16	keto	13	23	8.3
F	153	K16	keto	13	23
F	154	K16	keto	13	23	9.4
F	155	K16	keto	13	23	7.7
F	156	K16	keto	13	23	9.4
F	157	K16	keto	13	23	8.4
M	158	K16	keto	13	23	9.9
M	159	K16	keto	13	23	9.4
M	160	K16	keto	13	23	11.9
M	161	K16	keto	13	23	10.4
M	162	K16	keto	13	23	11.9
F	163	K1	keto	12	23	12.4
F	164	K1	keto	12	23	12.1
F	165	K1	keto	12	23	9
F	166	K1	keto	12	23	13.4
F	167	K1	keto	12	23	12.8
F	168	K1	keto	12	23	13.1
M	169	K1	keto	12	23	12.1
M	170	K1	keto	12	23	14.4
M	171	K1	keto	12	23	12.9
M	172	K1	keto	12	23	10.7
M	173	K1	keto	12	23	15.5
M	174	K1	keto	12	23	13.1
F	175	C17	Ctrl	14	23	15.8
F	176	C17	Ctrl	14	23	17.9
F	177	C17	Ctrl	14	23	15.6
F	178	C17	Ctrl	14	23	14.6
F	179	C17	Ctrl	14	23	15.7
M	180	C17	Ctrl	14	23	17.7
M	181	C17	Ctrl	14	23	16.1
M	182	C17	Ctrl	14	23	16.9
M	183	C17	Ctrl	14	23	17.8
M	184	C17	Ctrl	14	23	17.5
M	185	C17	Ctrl	14	23	15.4
M	186	C17	Ctrl	14	23	18.1
M	187	C17	Ctrl	14	23	16.3
M	188	C17	Ctrl	14	23	18.3
F	189	C18	Ctrl	11	23	18.4
F	190	C18	Ctrl	11	23	17.9
F	191	C18	Ctrl	11	23	17.7
F	192	C18	Ctrl	11	23	17.5
F	193	C18	Ctrl	11	23	17.3
F	194	C18	Ctrl	11	23	18.2
F	195	C18	Ctrl	11	23	17.2
F	196	C18	Ctrl	11	23	18.2
M	197	C18	Ctrl	11	23	20.3
M	198	C18	Ctrl	11	23	17.2
M	199	C18	Ctrl	11	23	19.4
F	200	K15	keto	6	23	16.5
F	201	K15	keto	6	23	16.4
M	202	K15	keto	6	23	17.4
M	203	K15	keto	6	23	18.1
M	204	K15	keto	6	23	18.2
M	205	K15	keto	6	23	17.2
F	206	K2	keto	10	23	13.6
F	207	K2	keto	10	23	11.1
F	208	K2	keto	10	23	14.3
F	209	K2	keto	10	23	13.8
M	210	K2	keto	10	23	13.8
M	211	K2	keto	10	23	13.8
M	212	K2	keto	10	23	14.3
M	213	K2	keto	10	23	14.6
M	214	K2	keto	10	23	14.9
M	215	K2	keto	10	23	8.5
F	216	C6	Ctrl	17	23	11.2
F	217	C6	Ctrl	17	23	8.4
F	218	C6	Ctrl	17	23	8.4
F	219	C6	Ctrl	17	23	9.6
F	220	C6	Ctrl	17	23	12.3
F	221	C6	Ctrl	17	23	12.4
F	222	C6	Ctrl	17	23	7
F	223	C6	Ctrl	17	23	7.2
F	224	C6	Ctrl	17	23	10.5
M	225	C6	Ctrl	17	23	10.4
M	226	C6	Ctrl	17	23	11.5
M	227	C6	Ctrl	17	23	14.5
M	228	C6	Ctrl	17	23	11.2
M	229	C6	Ctrl	17	23	13.8
M	230	C6	Ctrl	17	23	12.9
F	231	C6	Ctrl	17	23	11.6
F	232	C6	Ctrl	17	23	14.2
F	233	C12	Ctrl	13	23	15.6
F	234	C12	Ctrl	13	23	13.8
F	235	C12	Ctrl	13	23	14.3
F	236	C12	Ctrl	13	23	13.5
F	237	C12	Ctrl	13	23	13.9
F	238	C12	Ctrl	13	23	15.9
F	239	C12	Ctrl	13	23	15.2
F	240	C12	Ctrl	13	23	14.2
M	241	C12	Ctrl	13	23	17.4
M	242	C12	Ctrl	13	23	15.1
M	243	C12	Ctrl	13	23	16.8
M	244	C12	Ctrl	13	23	16.1
M	245	C12	Ctrl	13	23	16.2
F	246	C20	Ctrl	15	23	11.5
F	247	C20	Ctrl	15	23	9.5
F	248	C20	Ctrl	15	23	10.4
F	249	C20	Ctrl	15	23	12.5
F	250	C20	Ctrl	15	23	12.2
F	251	C20	Ctrl	15	23	8.8
M	252	C20	Ctrl	15	23	12
M	253	C20	Ctrl	15	23	13.2
M	254	C20	Ctrl	15	23	14.1
M	255	C20	Ctrl	15	23	15.2
M	256	C20	Ctrl	15	23	13.4
M	257	C20	Ctrl	15	23	11.8
M	258	C20	Ctrl	15	23	11.8
M	259	C20	Ctrl	15	23	12.3
M	260	C20	Ctrl	15	23	10.4
F	25	K5 + K11	keto	11	30	20.7
F	26	K5 + K11	keto	11	30	19.7
F	27	K5 + K11	keto	11	30	21.9
F	28	K5 + K11	keto	11	30	23.5
F	29	K5 + K11	keto	11	30	14.9
F	30	K5 + K11	keto	11	30	23.1
F	31	K5 + K11	keto	11	30	21.3
M	32	K5 + K11	keto	11	30	20.5
M	33	K5 + K11	keto	11	30	23.6
M	34	K5 + K11	keto	11	30	22.1
M	35	K5 + K11	keto	11	30	22
M	36	K5 + K11	keto	11	30	20.3
M	37	K5 + K11	keto	11	30	24.1
M	38	K5 + K11	keto	11	30	26.3
M	39	K5 + K11	keto	11	30	24.2
M	40	K5 + K11	keto	11	30	24.6
M	41	K5 + K11	keto	11	30	26.5
M	42	K5 + K11	keto	11	30	26.4
M	43	K5 + K11	keto	11	30	24.3
M	44	K5 + K11	keto	11	30	24
M	45	K5 + K11	keto	11	30	24.3
M	46	K5 + K11	keto	11	30	23.5
F	47	K4	keto	10	30	25.6
F	48	K4	keto	10	30	24.6
F	49	K4	keto	10	30	23.4
F	50	K4	keto	10	30	20.6
F	51	K4	keto	10	30	20.2
M	52	K4	keto	10	30	29.2
M	53	K4	keto	10	30	27.2
M	54	K4	keto	10	30	31.2
M	55	K4	keto	10	30	21.8
M	56	K4	keto	10	30	29.6
F	57	C9	Ctrl	13	30	21.4
F	58	C9	Ctrl	13	30	22.3
F	59	C9	Ctrl	13	30	19.7
M	60	C9	Ctrl	13	30	26.2
M	61	C9	Ctrl	13	30	25.3
M	62	C9	Ctrl	13	30	24.7
M	63	C9	Ctrl	13	30	24.4
M	64	C9	Ctrl	13	30	24.2
M	65	C9	Ctrl	13	30	24.5
M	66	C9	Ctrl	13	30	22.4
M	67	C9	Ctrl	13	30	24.3
M	68	C9	Ctrl	13	30	24.6
M	69	C9	Ctrl	13	30	27.7
F	70	K10	keto	12	30	18.2
F	71	K10	keto	12	30	16.8
M	72	K10	keto	12	30	24.3
M	73	K10	keto	12	30	25.9
M	74	K10	keto	12	30	26.1
M	75	K10	keto	12	30	26.7
M	76	K10	keto	12	30	27.6
M	77	K10	keto	12	30	21.6
M	78	K10	keto	12	30	25.5
M	79	K10	keto	12	30	27.4
M	80	K10	keto	12	30	24.8
M	81	K10	keto	12	30	26.9
F	82	C13	Ctrl	11	30	25.1
F	83	C13	Ctrl	11	30	23.5
F	84	C13	Ctrl	11	30	24.2
F	85	C13	Ctrl	11	30	23.2
F	86	C13	Ctrl	11	30	22.4
F	87	C13	Ctrl	11	30	22.6
F	88	C13	Ctrl	11	30	22.7
F	89	C13	Ctrl	11	30	22.7
F	90	C13	Ctrl	11	30	21.5
M	91	C13	Ctrl	11	30	25.1
M	92	C13	Ctrl	11	30	24.6
F	93	C19	Ctrl	13	30	19.1
F	94	C19	Ctrl	13	30	18.5
F	95	C19	Ctrl	13	30	24.3
F	96	C19	Ctrl	13	30	25.1
M	97	C19	Ctrl	13	30	24.2
M	98	C19	Ctrl	13	30	27.2
M	99	C19	Ctrl	13	30	28.4
M	100	C19	Ctrl	13	30	28.7
M	101	C19	Ctrl	13	30	26.7
M	102	C19	Ctrl	13	30	26
F	103	C19	Ctrl	13	30	18.5
M	104	C19	Ctrl	13	30	26.5
M	105	C19	Ctrl	13	30	27.1
F	106	C3	Ctrl	15	30	18.1
F	107	C3	Ctrl	15	30	22.2
F	108	C3	Ctrl	15	30	20.6
F	109	C3	Ctrl	15	30	18.3
F	110	C3	Ctrl	15	30	16.6
F	111	C3	Ctrl	15	30	20.3
F	112	C3	Ctrl	15	30	18.3
F	113	C3	Ctrl	15	30	20.2
F	114	C3	Ctrl	15	30	16.2
M	115	C3	Ctrl	15	30	22.6
M	116	C3	Ctrl	15	30	19.3
M	117	C3	Ctrl	15	30	24.7
M	118	C3	Ctrl	15	30	17
M	119	C3	Ctrl	15	30	21.7
M	120	C3	Ctrl	15	30	19.9
F	121	K7	keto	11	30	24.5
F	122	K7	keto	11	30	25.1
F	123	K7	keto	11	30	24.1
F	124	K7	keto	11	30	26.2
M	125	K7	keto	11	30	29.7
M	126	K7	keto	11	30	29.1
M	127	K7	keto	11	30	27.1
M	128	K7	keto	11	30
M	129	K7	keto	11	30	28.4
M	130	K7	keto	11	30	27.3
M	131	K7	keto	11	30	23.2
F	132	C14	Ctrl	18	30	17.9
F	133	C14	Ctrl	18	30	16.5
F	134	C14	Ctrl	18	30	20.1
F	135	C14	Ctrl	18	30	15.8
F	136	C14	Ctrl	18	30	14.5
F	137	C14	Ctrl	18	30	16.6
F	138	C14	Ctrl	18	30	14.3
F	139	C14	Ctrl	18	30	19.3
F	140	C14	Ctrl	18	30	13.9
F	141	C14	Ctrl	18	30	13.6
M	142	C14	Ctrl	18	30	21.6
M	143	C14	Ctrl	18	30	17.6
M	144	C14	Ctrl	18	30
M	145	C14	Ctrl	18	30	23.8
M	146	C14	Ctrl	18	30	22.7
M	147	C14	Ctrl	18	30	19.1
M	148	C14	Ctrl	18	30	17.6
M	149	C14	Ctrl	18	30	19.5
F	150	K16	keto	13	30	15.8
F	151	K16	keto	13	30	13.9
F	152	K16	keto	13	30	14.4
F	153	K16	keto	13	30
F	154	K16	keto	13	30	16.5
F	155	K16	keto	13	30	12.4
F	156	K16	keto	13	30	14.6
F	157	K16	keto	13	30	14.3
M	158	K16	keto	13	30	16.6
M	159	K16	keto	13	30	15.4
M	160	K16	keto	13	30	19.6
M	161	K16	keto	13	30	16.4
M	162	K16	keto	13	30	21.7
F	163	K1	keto	12	30	18.6
F	164	K1	keto	12	30	21.4
F	165	K1	keto	12	30	16.6
F	166	K1	keto	12	30	21.3
F	167	K1	keto	12	30	21.2
F	168	K1	keto	12	30	20.3
M	169	K1	keto	12	30	21.2
M	170	K1	keto	12	30	22.6
M	171	K1	keto	12	30	22.3
M	172	K1	keto	12	30	18.6
M	173	K1	keto	12	30	25.8
M	174	K1	keto	12	30	23.8
F	175	C17	Ctrl	14	30	21.5
F	176	C17	Ctrl	14	30	24.6
F	177	C17	Ctrl	14	30	21.8
F	178	C17	Ctrl	14	30	22.6
F	179	C17	Ctrl	14	30	23.7
M	180	C17	Ctrl	14	30	26.4
M	181	C17	Ctrl	14	30	25.4
M	182	C17	Ctrl	14	30	25.9
M	183	C17	Ctrl	14	30	28.1
M	184	C17	Ctrl	14	30	26.2
M	185	C17	Ctrl	14	30	22.6
M	186	C17	Ctrl	14	30	28.3
M	187	C17	Ctrl	14	30	26.6
M	188	C17	Ctrl	14	30	29.6
F	189	C18	Ctrl	11	30	22.9
F	190	C18	Ctrl	11	30	24.3
F	191	C18	Ctrl	11	30	26.4
F	192	C18	Ctrl	11	30	21.6
F	193	C18	Ctrl	11	30	22.5
F	194	C18	Ctrl	11	30	24.8
F	195	C18	Ctrl	11	30	24.2
F	196	C18	Ctrl	11	30	23.8
M	197	C18	Ctrl	11	30	30.1
M	198	C18	Ctrl	11	30	27.6
M	199	C18	Ctrl	11	30	26.7
F	200	K15	keto	6	30	23.2
F	201	K15	keto	6	30	22.4
M	202	K15	keto	6	30	26.9
M	203	K15	keto	6	30	28
M	204	K15	keto	6	30	27.2
M	205	K15	keto	6	30	27.3
F	206	K2	keto	10	30	21.6
F	207	K2	keto	10	30	15.2
F	208	K2	keto	10	30	22.7
F	209	K2	keto	10	30	19.7
M	210	K2	keto	10	30	22.3
M	211	K2	keto	10	30	20.2
M	212	K2	keto	10	30	23.2
M	213	K2	keto	10	30	24.1
M	214	K2	keto	10	30	24.3
M	215	K2	keto	10	30	16.4
F	216	C6	Ctrl	17	30	20.2
F	217	C6	Ctrl	17	30	15.9
F	218	C6	Ctrl	17	30	16.5
F	219	C6	Ctrl	17	30	16.3
F	220	C6	Ctrl	17	30	21.3
F	221	C6	Ctrl	17	30	21.5
F	222	C6	Ctrl	17	30	15.4
F	223	C6	Ctrl	17	30	13.9
F	224	C6	Ctrl	17	30	18.9
M	225	C6	Ctrl	17	30	20.1
M	226	C6	Ctrl	17	30	20.8
M	227	C6	Ctrl	17	30	25.1
M	228	C6	Ctrl	17	30	20.5
M	229	C6	Ctrl	17	30	24
M	230	C6	Ctrl	17	30	23.8
F	231	C6	Ctrl	17	30	20.7
F	232	C6	Ctrl	17	30	23.1
F	233	C12	Ctrl	13	30	14.7
F	234	C12	Ctrl	13	30	23.3
F	235	C12	Ctrl	13	30	22.8
F	236	C12	Ctrl	13	30	21.6
F	237	C12	Ctrl	13	30	23.2
F	238	C12	Ctrl	13	30	25.1
F	239	C12	Ctrl	13	30	23.1
F	240	C12	Ctrl	13	30	20.4
M	241	C12	Ctrl	13	30	27.2
M	242	C12	Ctrl	13	30	27.9
M	243	C12	Ctrl	13	30	28.1
M	244	C12	Ctrl	13	30	25.8
M	245	C12	Ctrl	13	30	28.1
F	246	C20	Ctrl	15	30	18.2
F	247	C20	Ctrl	15	30	13.5
F	248	C20	Ctrl	15	30	17.5
F	249	C20	Ctrl	15	30	14.7
F	250	C20	Ctrl	15	30	20.5
F	251	C20	Ctrl	15	30	13.2
M	252	C20	Ctrl	15	30	22.1
M	253	C20	Ctrl	15	30	21.7
M	254	C20	Ctrl	15	30	23.7
M	255	C20	Ctrl	15	30	26.3
M	256	C20	Ctrl	15	30	23.2
M	257	C20	Ctrl	15	30	19.6
M	258	C20	Ctrl	15	30	21.6
M	259	C20	Ctrl	15	30	22.8
M	260	C20	Ctrl	15	30	19.9

## Sheet: Fig 4A
Sex	Diet	glucose	BHB
F	CD	123	0.3
F	CD	104	0.5
F	CD	122	0.3
F	CD	114	0.4
F	CD	114	0.4
F	CD	120	0.2
F	CD	137	0.4
F	CD	93	0.3
F	CD	107	0.7
F	CD	137	0.3
F	CD	119	0.3
F	CD	111	0.3
F	CD	119	0.4
F	CD	103	0.3
F	KD	128	0.6
F	KD	121	0.3
F	KD	109	0.4
F	KD	119	0.3
F	KD	111	0.3
F	KD	103	0.3
F	KD	131	0.5
F	KD	131	0.2
F	KD	116	0.3
F	KD	123	0.4
F	KD	124	0.5
F	KD	149	0.5
F	KD	146	0.7
M	CD	107	0.3
M	CD	127	0.3
M	CD	123	0.3
M	CD	132	0.4
M	CD	131	0.3
M	CD	132	0.4
M	CD	160	0.3
M	CD	133	0.3
M	CD	112	0.3
M	CD	139	0.3
M	CD	138	0.3
M	CD	NA	0.3
M	CD	NA	0.3
M	CD	NA	0.3
M	KD	129	0.4
M	KD	130	0.4
M	KD	144	0.3
M	KD	117	0.5
M	KD	145	0.3
M	KD	123	0.1
M	KD	127	0.3
M	KD	135	NA
M	KD	156	NA
M	KD	133	NA

## Sheet: Fig 4B
Sex	ID	Diet	Town	Age (d)	mass (g)
F	155	keto	Paris	37	22.1
F	164	keto	Paris	37	23.8
F	47	keto	Paris	37	24.1
F	207	keto	Paris	37	24.1
F	25	keto	Paris	37	24.9
F	209	keto	Paris	37	26.1
F	167	keto	Paris	37	27.8
F	70	keto	Paris	37	28.6
F	31	keto	Paris	37	29.8
F	50	keto	Paris	37	33.4
F	124	keto	Paris	37	35.9
F	27	keto	Vienna	37	19.1
F	29	keto	Vienna	37	21.6
F	152	keto	Vienna	37	22
F	150	keto	Vienna	37	22.1
F	154	keto	Vienna	37	22.3
F	156	keto	Vienna	37	27.4
F	51	keto	Vienna	37	31.8
F	123	keto	Vienna	37	33.8
F	237	Ctrl	Paris	37	23.5
F	247	Ctrl	Paris	37	23.9
F	109	Ctrl	Paris	37	24.1
F	106	Ctrl	Paris	37	24.6
F	86	Ctrl	Paris	37	26
F	94	Ctrl	Paris	37	26.9
F	93	Ctrl	Paris	37	27.4
F	58	Ctrl	Paris	37	29.2
F	240	Ctrl	Paris	37	34.3
F	112	Ctrl	Vienna	37	20.5
F	110	Ctrl	Vienna	37	22.2
F	107	Ctrl	Vienna	37	22.9
F	233	Ctrl	Vienna	37	23.8
F	88	Ctrl	Vienna	37	24.6
F	111	Ctrl	Vienna	37	24.7
F	238	Ctrl	Vienna	37	24.7
F	84	Ctrl	Vienna	37	25.1
F	85	Ctrl	Vienna	37	26.7
F	193	Ctrl	Vienna	37	26.7
F	87	Ctrl	Vienna	37	27.4
F	190	Ctrl	Vienna	37	27.4
F	196	Ctrl	Vienna	37	27.4
F	250	Ctrl	Vienna	37	28.1
F	113	Ctrl	Vienna	37	29.2
F	103	Ctrl	Vienna	37	30.8
F	90	Ctrl	Vienna	37	31.6
F	89	Ctrl	Vienna	37	31.8
F	96	Ctrl	Vienna	37	31.9
F	178	Ctrl	Vienna	37	32.6
M	215	keto	Paris	37	22.3
M	55	keto	Paris	37	23.4
M	173	keto	Paris	37	24.6
M	213	keto	Paris	37	26.6
M	45	keto	Paris	37	28.1
M	42	keto	Paris	37	28.6
M	72	keto	Paris	37	31.3
M	129	keto	Paris	37	31.3
M	36	keto	Paris	37	32.2
M	74	keto	Paris	37	33
M	130	keto	Vienna	37	20.8
M	131	keto	Vienna	37	21.6
M	214	keto	Vienna	37	22.6
M	56	keto	Vienna	37	23.1
M	205	keto	Vienna	37	23.2
M	204	keto	Vienna	37	23.9
M	162	keto	Vienna	37	24.5
M	159	keto	Vienna	37	24.9
M	81	keto	Vienna	37	25.1
M	170	keto	Vienna	37	26
M	34	keto	Vienna	37	27.2
M	53	keto	Vienna	37	27.4
M	75	keto	Vienna	37	28.7
M	33	keto	Vienna	37	29.4
M	37	keto	Vienna	37	29.5
M	210	keto	Vienna	37	30.2
M	43	keto	Vienna	37	30.6
M	44	keto	Vienna	37	30.6
M	73	keto	Vienna	37	30.6
M	79	keto	Vienna	37	31.2
M	171	keto	Vienna	37	31.6
M	38	keto	Vienna	37	32
M	78	keto	Vienna	37	32.1
M	35	keto	Vienna	37	32.2
M	40	keto	Vienna	37	32.7
M	76	keto	Vienna	37	33.4
M	128	keto	Vienna	37	33.7
M	127	keto	Vienna	37	35
M	54	keto	Vienna	37	35.2
M	91	Ctrl	Paris	37	21.8
M	118	Ctrl	Paris	37	27.5
M	61	Ctrl	Paris	37	28.6
M	180	Ctrl	Paris	37	28.6
M	67	Ctrl	Paris	37	30.8
M	242	Ctrl	Paris	37	31.4
M	99	Ctrl	Paris	37	32.1
M	97	Ctrl	Paris	37	34.9
M	69	Ctrl	Vienna	37	19.6
M	260	Ctrl	Vienna	37	22.8
M	259	Ctrl	Vienna	37	23.8
M	105	Ctrl	Vienna	37	25
M	116	Ctrl	Vienna	37	26.3
M	119	Ctrl	Vienna	37	26.3
M	183	Ctrl	Vienna	37	27.6
M	64	Ctrl	Vienna	37	27.8
M	256	Ctrl	Vienna	37	29.3
M	63	Ctrl	Vienna	37	29.4
M	117	Ctrl	Vienna	37	29.4
M	100	Ctrl	Vienna	37	29.7
M	60	Ctrl	Vienna	37	29.9
M	120	Ctrl	Vienna	37	30.1
M	62	Ctrl	Vienna	37	30.2
M	65	Ctrl	Vienna	37	30.3
M	102	Ctrl	Vienna	37	31.4
M	197	Ctrl	Vienna	37	31.5
M	98	Ctrl	Vienna	37	33.1
M	186	Ctrl	Vienna	37	33.4
M	243	Ctrl	Vienna	37	33.4
F	151	keto	Paris	44	20.8
F	155	keto	Paris	44	21.1
F	50	keto	Paris	44	22.8
F	207	keto	Paris	44	23.4
F	31	keto	Paris	44	23.5
F	70	keto	Paris	44	23.8
F	25	keto	Paris	44	25.2
F	164	keto	Paris	44	25.4
F	167	keto	Paris	44	26.8
F	209	keto	Paris	44	26.9
F	47	keto	Paris	44	30.8
F	124	keto	Paris	44	31.1
F	106	Ctrl	Paris	44	21.3
F	251	Ctrl	Paris	44	21.3
F	247	Ctrl	Paris	44	22.5
F	109	Ctrl	Paris	44	23.3
F	58	Ctrl	Paris	44	23.8
F	93	Ctrl	Paris	44	23.9
F	240	Ctrl	Paris	44	26.6
F	234	Ctrl	Paris	44	27.1
F	237	Ctrl	Paris	44	27.5
F	192	Ctrl	Paris	44	27.7
F	86	Ctrl	Paris	44	29.6
F	94	Ctrl	Paris	44	32
M	129	keto	Paris	44	28.2
M	55	keto	Paris	44	28.8
M	160	keto	Paris	44	29.4
M	72	keto	Paris	44	30.8
M	169	keto	Paris	44	30.8
M	36	keto	Paris	44	31.7
M	213	keto	Paris	44	32.6
M	215	keto	Paris	44	32.9
M	45	keto	Paris	44	33.5
M	173	keto	Paris	44	34.1
M	74	keto	Paris	44	35.4
M	42	keto	Paris	44	36.2
M	118	Ctrl	Paris	44	26.3
M	198	Ctrl	Paris	44	28.8
M	180	Ctrl	Paris	44	31.3
M	61	Ctrl	Paris	44	31.8
M	97	Ctrl	Paris	44	32.4
M	67	Ctrl	Paris	44	32.8
M	254	Ctrl	Paris	44	33.4
M	244	Ctrl	Paris	44	35.8
M	188	Ctrl	Paris	44	36.2
M	91	Ctrl	Paris	44	36.8
M	99	Ctrl	Paris	44	37.8
M	242	Ctrl	Paris	44	39.2
F	151	keto	Paris	52	22.1
F	70	keto	Paris	52	22.8
F	50	keto	Paris	52	23.8
F	155	keto	Paris	52	23.9
F	31	keto	Paris	52	24.3
F	167	keto	Paris	52	26.9
F	207	keto	Paris	52	27
F	164	keto	Paris	52	28.5
F	209	keto	Paris	52	29.6
F	47	keto	Paris	52	32.6
F	124	keto	Paris	52	34
F	106	Ctrl	Paris	52	21.8
F	251	Ctrl	Paris	52	22.9
F	247	Ctrl	Paris	52	23.2
F	93	Ctrl	Paris	52	24.8
F	58	Ctrl	Paris	52	25
F	234	Ctrl	Paris	52	27.4
F	240	Ctrl	Paris	52	28.3
F	237	Ctrl	Paris	52	28.6
F	109	Ctrl	Paris	52	29
F	86	Ctrl	Paris	52	30
F	94	Ctrl	Paris	52	32.5
F	192	Ctrl	Paris	52	33.8
M	160	keto	Paris	52	29.6
M	55	keto	Paris	52	30.8
M	215	keto	Paris	52	31.4
M	72	keto	Paris	52	32.1
M	169	keto	Paris	52	32.4
M	213	keto	Paris	52	33
M	173	keto	Paris	52	34.9
M	36	keto	Paris	52	35.1
M	45	keto	Paris	52	35.5
M	42	keto	Paris	52	37.8
M	74	keto	Paris	52	38.5
M	129	keto	Paris	52	41.1
M	118	Ctrl	Paris	52	27.5
M	198	Ctrl	Paris	52	29.9
M	61	Ctrl	Paris	52	34.2
M	67	Ctrl	Paris	52	35.1
M	97	Ctrl	Paris	52	35.7
M	254	Ctrl	Paris	52	35.9
M	180	Ctrl	Paris	52	36.7
M	244	Ctrl	Paris	52	37.3
M	188	Ctrl	Paris	52	39
M	242	Ctrl	Paris	52	39.7
M	99	Ctrl	Paris	52	40.4
M	91	Ctrl	Paris	52	41.4
F	70	keto	Paris	59	23.4
F	151	keto	Paris	59	23.7
F	50	keto	Paris	59	23.8
F	155	keto	Paris	59	23.8
F	31	keto	Paris	59	25
F	167	keto	Paris	59	26.6
F	164	keto	Paris	59	28.1
F	209	keto	Paris	59	29.1
F	25	keto	Paris	59	30.3
F	207	keto	Paris	59	30.3
F	124	keto	Paris	59	32.1
F	47	keto	Paris	59	38.6
F	247	Ctrl	Paris	59	22.4
F	106	Ctrl	Paris	59	22.6
F	251	Ctrl	Paris	59	24.9
F	58	Ctrl	Paris	59	25.3
F	234	Ctrl	Paris	59	26.9
F	240	Ctrl	Paris	59	26.9
F	93	Ctrl	Paris	59	27.9
F	109	Ctrl	Paris	59	28.7
F	237	Ctrl	Paris	59	30
F	86	Ctrl	Paris	59	31.8
F	192	Ctrl	Paris	59	32.9
F	94	Ctrl	Paris	59	36.4
M	160	keto	Paris	59	31.3
M	55	keto	Paris	59	31.6
M	215	keto	Paris	59	32.9
M	72	keto	Paris	59	33.7
M	169	keto	Paris	59	34.3
M	213	keto	Paris	59	34.6
M	173	keto	Paris	59	35.2
M	36	keto	Paris	59	37.3
M	45	keto	Paris	59	37.9
M	42	keto	Paris	59	38.6
M	74	keto	Paris	59	38.8
M	129	keto	Paris	59	41.7
M	118	Ctrl	Paris	59	28.6
M	198	Ctrl	Paris	59	32.8
M	61	Ctrl	Paris	59	35.2
M	67	Ctrl	Paris	59	36.6
M	254	Ctrl	Paris	59	37.5
M	97	Ctrl	Paris	59	37.7
M	180	Ctrl	Paris	59	38.5
M	244	Ctrl	Paris	59	38.5
M	188	Ctrl	Paris	59	40.5
M	99	Ctrl	Paris	59	40.8
M	242	Ctrl	Paris	59	41.7
M	91	Ctrl	Paris	59	41.8
F	70	keto	Paris	66	23.8
F	50	keto	Paris	66	24.8
F	151	keto	Paris	66	26.8
F	155	keto	Paris	66	26.9
F	31	keto	Paris	66	27.5
F	167	keto	Paris	66	29.2
F	25	keto	Paris	66	29.6
F	164	keto	Paris	66	30
F	209	keto	Paris	66	32.4
F	207	keto	Paris	66	33.1
F	47	keto	Paris	66	34.4
F	124	keto	Paris	66	38.1
F	106	Ctrl	Paris	66	24.1
F	247	Ctrl	Paris	66	25
F	251	Ctrl	Paris	66	26.4
F	58	Ctrl	Paris	66	26.9
F	109	Ctrl	Paris	66	26.9
F	234	Ctrl	Paris	66	29.8
F	93	Ctrl	Paris	66	30.2
F	240	Ctrl	Paris	66	30.2
F	192	Ctrl	Paris	66	34.4
F	237	Ctrl	Paris	66	34.5
F	86	Ctrl	Paris	66	38.8
F	94	Ctrl	Paris	66	39.1
M	215	keto	Paris	66	30.1
M	55	keto	Paris	66	33.3
M	160	keto	Paris	66	33.3
M	72	keto	Paris	66	35.1
M	213	keto	Paris	66	36.2
M	169	keto	Paris	66	36.6
M	173	keto	Paris	66	38.2
M	36	keto	Paris	66	38.4
M	45	keto	Paris	66	39
M	42	keto	Paris	66	40.3
M	74	keto	Paris	66	41
M	129	keto	Paris	66	44.3
M	118	Ctrl	Paris	66	30.4
M	198	Ctrl	Paris	66	35
M	61	Ctrl	Paris	66	36.9
M	67	Ctrl	Paris	66	37.7
M	254	Ctrl	Paris	66	39.4
M	97	Ctrl	Paris	66	40.2
M	91	Ctrl	Paris	66	40.4
M	244	Ctrl	Paris	66	41.5
M	188	Ctrl	Paris	66	42.8
M	99	Ctrl	Paris	66	43.1
M	180	Ctrl	Paris	66	43.2
M	242	Ctrl	Paris	66	44.4
F	70	keto	Paris	79	25.1
F	151	keto	Paris	79	26.4
F	50	keto	Paris	79	27.2
F	31	keto	Paris	79	28.5
F	155	keto	Paris	79	28.6
F	167	keto	Paris	79	31
F	164	keto	Paris	79	31.3
F	25	keto	Paris	79	32
F	209	keto	Paris	79	32
F	207	keto	Paris	79	32.2
F	47	keto	Paris	79	36.1
F	124	keto	Paris	79	36.4
F	106	Ctrl	Paris	79	25.6
F	247	Ctrl	Paris	79	26
F	58	Ctrl	Paris	79	27.5
F	251	Ctrl	Paris	79	27.5
F	234	Ctrl	Paris	79	29.4
F	93	Ctrl	Paris	79	29.8
F	240	Ctrl	Paris	79	30.8
F	109	Ctrl	Paris	79	31.2
F	86	Ctrl	Paris	79	37
F	237	Ctrl	Paris	79	38.4
F	94	Ctrl	Paris	79	41.1
F	192	Ctrl	Paris	79	42
M	160	keto	Paris	79	33.7
M	55	keto	Paris	79	34.8
M	215	keto	Paris	79	37.6
M	72	keto	Paris	79	37.7
M	169	keto	Paris	79	38.8
M	213	keto	Paris	79	39.2
M	36	keto	Paris	79	39.6
M	42	keto	Paris	79	40.3
M	173	keto	Paris	79	40.4
M	45	keto	Paris	79	40.6
M	74	keto	Paris	79	42.5
M	129	keto	Paris	79	44.5
M	118	Ctrl	Paris	79	31.3
M	198	Ctrl	Paris	79	37.8
M	61	Ctrl	Paris	79	39.2
M	67	Ctrl	Paris	79	39.5
M	254	Ctrl	Paris	79	41.8
M	244	Ctrl	Paris	79	42.6
M	91	Ctrl	Paris	79	43
M	97	Ctrl	Paris	79	43.4
M	99	Ctrl	Paris	79	45.1
M	188	Ctrl	Paris	79	45.1
M	180	Ctrl	Paris	79	45.8
M	242	Ctrl	Paris	79	47.5
F	151	keto	Paris	85	26.6
F	50	keto	Paris	85	27.2
F	31	keto	Paris	85	29.1
F	70	keto	Paris	85	29.3
F	124	keto	Paris	85	29.4
F	155	keto	Paris	85	29.4
F	164	keto	Paris	85	31.6
F	167	keto	Paris	85	32
F	209	keto	Paris	85	32.1
F	207	keto	Paris	85	34.3
F	25	keto	Paris	85	36.5
F	47	keto	Paris	85	44
F	106	Ctrl	Paris	85	25.5
F	58	Ctrl	Paris	85	28
F	251	Ctrl	Paris	85	28.3
F	247	Ctrl	Paris	85	29
F	109	Ctrl	Paris	85	29.9
F	234	Ctrl	Paris	85	31
F	93	Ctrl	Paris	85	31.4
F	240	Ctrl	Paris	85	33.8
F	237	Ctrl	Paris	85	36
F	86	Ctrl	Paris	85	38.5
F	192	Ctrl	Paris	85	40.7
F	94	Ctrl	Paris	85	43.4
M	55	keto	Paris	85	35
M	215	keto	Paris	85	38
M	72	keto	Paris	85	38.3
M	160	keto	Paris	85	38.8
M	169	keto	Paris	85	40.3
M	213	keto	Paris	85	40.8
M	45	keto	Paris	85	41.3
M	36	keto	Paris	85	42
M	42	keto	Paris	85	42.3
M	173	keto	Paris	85	42.4
M	74	keto	Paris	85	44.2
M	129	keto	Paris	85	45.7
M	118	Ctrl	Paris	85	31.6
M	198	Ctrl	Paris	85	35.6
M	61	Ctrl	Paris	85	40.3
M	67	Ctrl	Paris	85	41.4
M	91	Ctrl	Paris	85	42.8
M	244	Ctrl	Paris	85	43.4
M	254	Ctrl	Paris	85	43.7
M	97	Ctrl	Paris	85	43.8
M	99	Ctrl	Paris	85	46.7
M	188	Ctrl	Paris	85	47.4
M	242	Ctrl	Paris	85	47.6
M	180	Ctrl	Paris	85	48.9
F	70	keto	Paris	92	26.8
F	155	keto	Paris	92	28.6
F	50	keto	Paris	92	29
F	31	keto	Paris	92	31.3
F	151	keto	Paris	92	31.3
F	164	keto	Paris	92	32.3
F	207	keto	Paris	92	32.3
F	167	keto	Paris	92	33.4
F	25	keto	Paris	92	35.3
F	209	keto	Paris	92	35.9
F	47	keto	Paris	92	41.6
F	124	keto	Paris	92	43.8
F	106	Ctrl	Paris	92	25.1
F	247	Ctrl	Paris	92	27
F	251	Ctrl	Paris	92	29
F	58	Ctrl	Paris	92	29.3
F	234	Ctrl	Paris	92	31.7
F	109	Ctrl	Paris	92	32.7
F	240	Ctrl	Paris	92	32.9
F	93	Ctrl	Paris	92	34.5
F	192	Ctrl	Paris	92	39.5
F	237	Ctrl	Paris	92	40.5
F	86	Ctrl	Paris	92	40.6
F	94	Ctrl	Paris	92	47.9
M	160	keto	Paris	92	35
M	55	keto	Paris	92	35.5
M	215	keto	Paris	92	38.1
M	72	keto	Paris	92	38.6
M	169	keto	Paris	92	40.6
M	45	keto	Paris	92	40.9
M	213	keto	Paris	92	40.9
M	36	keto	Paris	92	41.6
M	42	keto	Paris	92	42.1
M	173	keto	Paris	92	42.8
M	74	keto	Paris	92	44.4
M	129	keto	Paris	92	46.1
M	118	Ctrl	Paris	92	32.4
M	198	Ctrl	Paris	92	39.4
M	67	Ctrl	Paris	92	41.2
M	61	Ctrl	Paris	92	41.8
M	244	Ctrl	Paris	92	44.6
M	254	Ctrl	Paris	92	45
M	99	Ctrl	Paris	92	45.6
M	97	Ctrl	Paris	92	45.7
M	91	Ctrl	Paris	92	46.3
M	242	Ctrl	Paris	92	48.9
M	188	Ctrl	Paris	92	49.2
M	180	Ctrl	Paris	92	50.9
F	70	keto	Paris	99	27
F	151	keto	Paris	99	29.1
F	155	keto	Paris	99	30.1
F	31	keto	Paris	99	30.6
F	50	keto	Paris	99	31.2
F	164	keto	Paris	99	33.3
F	167	keto	Paris	99	33.3
F	25	keto	Paris	99	35.3
F	209	keto	Paris	99	35.3
F	207	keto	Paris	99	35.5
F	124	keto	Paris	99	42.2
F	47	keto	Paris	99	47.4
F	51	keto	Vienna	99	26.2
F	152	keto	Vienna	99	28.1
F	150	keto	Vienna	99	28.5
F	29	keto	Vienna	99	28.6
F	156	keto	Vienna	99	30.9
F	154	keto	Vienna	99	31.3
F	27	keto	Vienna	99	32.4
F	201	keto	Vienna	99	33.7
F	208	keto	Vienna	99	33.7
F	200	keto	Vienna	99	36.6
F	123	keto	Vienna	99	41
F	106	Ctrl	Paris	99	29.1
F	58	Ctrl	Paris	99	29.2
F	109	Ctrl	Paris	99	30.3
F	247	Ctrl	Paris	99	30.8
F	234	Ctrl	Paris	99	31.3
F	251	Ctrl	Paris	99	33
F	240	Ctrl	Paris	99	34.6
F	93	Ctrl	Paris	99	35.4
F	237	Ctrl	Paris	99	38.2
F	86	Ctrl	Paris	99	43.6
F	94	Ctrl	Paris	99	45.6
F	192	Ctrl	Paris	99	47.9
F	110	Ctrl	Vienna	99	30.3
F	248	Ctrl	Vienna	99	30.3
F	246	Ctrl	Vienna	99	31
F	236	Ctrl	Vienna	99	32
F	178	Ctrl	Vienna	99	32.3
F	103	Ctrl	Vienna	99	32.5
F	112	Ctrl	Vienna	99	32.9
F	113	Ctrl	Vienna	99	33.1
F	233	Ctrl	Vienna	99	34.1
F	90	Ctrl	Vienna	99	34.4
F	193	Ctrl	Vienna	99	34.5
F	196	Ctrl	Vienna	99	34.5
F	238	Ctrl	Vienna	99	34.5
F	176	Ctrl	Vienna	99	35.1
F	107	Ctrl	Vienna	99	35.4
F	111	Ctrl	Vienna	99	35.9
F	190	Ctrl	Vienna	99	36
F	88	Ctrl	Vienna	99	36.4
F	85	Ctrl	Vienna	99	37.3
F	250	Ctrl	Vienna	99	37.4
F	194	Ctrl	Vienna	99	37.9
F	87	Ctrl	Vienna	99	38.2
F	191	Ctrl	Vienna	99	39.2
F	179	Ctrl	Vienna	99	39.4
F	84	Ctrl	Vienna	99	40.5
F	89	Ctrl	Vienna	99	41.7
F	96	Ctrl	Vienna	99	42.7
M	55	keto	Paris	99	36.4
M	215	keto	Paris	99	36.5
M	160	keto	Paris	99	36.6
M	72	keto	Paris	99	38.8
M	45	keto	Paris	99	40.6
M	169	keto	Paris	99	43.1
M	74	keto	Paris	99	43.6
M	129	keto	Paris	99	45
M	162	keto	Vienna	99	36.5
M	171	keto	Vienna	99	36.8
M	79	keto	Vienna	99	37.1
M	131	keto	Vienna	99	38.2
M	159	keto	Vienna	99	38.5
M	76	keto	Vienna	99	38.7
M	75	keto	Vienna	99	39
M	43	keto	Vienna	99	39.2
M	44	keto	Vienna	99	39.2
M	35	keto	Vienna	99	39.6
M	40	keto	Vienna	99	39.9
M	127	keto	Vienna	99	40
M	81	keto	Vienna	99	40.5
M	214	keto	Vienna	99	40.7
M	73	keto	Vienna	99	40.8
M	37	keto	Vienna	99	41
M	78	keto	Vienna	99	41.2
M	203	keto	Vienna	99	41.2
M	202	keto	Vienna	99	41.7
M	38	keto	Vienna	99	42.5
M	33	keto	Vienna	99	42.6
M	53	keto	Vienna	99	42.6
M	34	keto	Vienna	99	42.9
M	174	keto	Vienna	99	43.4
M	56	keto	Vienna	99	43.5
M	205	keto	Vienna	99	43.9
M	204	keto	Vienna	99	44.5
M	210	keto	Vienna	99	45.1
M	54	keto	Vienna	99	47.3
M	198	Ctrl	Paris	99	41.3
M	254	Ctrl	Paris	99	42.2
M	61	Ctrl	Paris	99	44
M	244	Ctrl	Paris	99	44.8
M	188	Ctrl	Paris	99	45.3
M	242	Ctrl	Paris	99	46.2
M	91	Ctrl	Paris	99	46.5
M	97	Ctrl	Paris	99	48.2
M	257	Ctrl	Vienna	99	35
M	253	Ctrl	Vienna	99	35.4
M	63	Ctrl	Vienna	99	36.1
M	260	Ctrl	Vienna	99	36.4
M	65	Ctrl	Vienna	99	36.7
M	184	Ctrl	Vienna	99	37
M	62	Ctrl	Vienna	99	37.1
M	60	Ctrl	Vienna	99	37.5
M	69	Ctrl	Vienna	99	38
M	119	Ctrl	Vienna	99	38
M	259	Ctrl	Vienna	99	38.2
M	197	Ctrl	Vienna	99	39.1
M	255	Ctrl	Vienna	99	39.2
M	120	Ctrl	Vienna	99	39.7
M	64	Ctrl	Vienna	99	40.7
M	117	Ctrl	Vienna	99	40.9
M	243	Ctrl	Vienna	99	40.9
M	102	Ctrl	Vienna	99	41
M	183	Ctrl	Vienna	99	41.6
M	116	Ctrl	Vienna	99	41.7
M	256	Ctrl	Vienna	99	41.8
M	181	Ctrl	Vienna	99	42
M	186	Ctrl	Vienna	99	43.9
M	100	Ctrl	Vienna	99	44.2
M	105	Ctrl	Vienna	99	45.2
M	98	Ctrl	Vienna	99	48.3

## Sheet: Fig4C, Fig4D
Food (g)	ID	Sex	Group	Water (g)
11.26	F20	F	CD	15.3
10.32	F21	F	CD	6.84
11.44	F3	F	CD	7.81
13.24	F12	F	CD	10.22
NA	F5	F	CD	NA	* technical problem
13.7	F24	F	CD	12.7
8.23	F7	F	CD	7.85
14.91	F15	F	CD	13.4
6.41	F09	F	CD	9.72
11.31	F10	F	CD	12.38
9.34	F17	F	CD	12.95
7.85	F18	F	CD	14.19
12.51	F16	F	KD	14.32
11.54	F13	F	KD	11.66
10.86	F14	F	KD	22.42
14.43	F19	F	KD	11.95
9.99	F11	F	KD	12.27
11.22	F6	F	KD	10.9
10.85	F22	F	KD	10.63
9.79	F23	F	KD	12.64
12.29	F8	F	KD	12.88
9.48	F1	F	KD	13.72
14.07	F2	F	KD	11.02
11.81	F4	F	KD	12.07
10.11	M2	M	CD	13.62
11.9	M3	M	CD	7.85
11.14	M7	M	CD	12.27
7.3	M8	M	CD	11.8
13.14	M10	M	CD	12.15
10.97	M14	M	CD	13.94
15.05	M15	M	CD	12.88
14.23	M19	M	CD	13.4
9.48	M20	M	CD	9.28
13.51	M21	M	CD	10.34
15.05	M23	M	CD	9.25
13.03	M17	M	CD	13.62
8.99	M1	M	KD	14.53
9.74	M4	M	KD	10.34
9.23	M5	M	KD	9.28
8.69	M6	M	KD	11.8
13.03	M9	M	KD	12.15
14.23	M11	M	KD	13.94
9.48	M12	M	KD	9.25
13.51	M13	M	KD	12.7
14.95	M16	M	KD	14.53
13.14	M18	M	KD	35.68
10.97	M22	M	KD	6.84
14.95	M24	M	KD	12.64

## Sheet: Fig5A
Diet	SEX	animal	ALL entct	ALL inact	ALL inadur	ALL inadist	ALL smict	ALL smldur	ALL smldist	ALL larct	ALL lardur	ALL lardist	ALL emptyct	ALL emptydur	ALL c-pn	ALL c-start	ALL c-end	ALL c-end (2)	ALL c-inact	ALL c-inadur	ALL c-inadist	ALL c-smlct"	ALL c-smldur	ALL c-smldist	ALL c-larct	ALL c-lardur	ALL c-lardist	ALL c-emptyct	ALL c-emptydur	Tot Distance	Time spend in the center
keto	F	25	1	3436	1465.3	1807.24	4933	1518.48	6806.17	1309	535.599	10010.3	258	80.645	78	19800	23400	1	64	16.322	22.376	231	72.04	1167.91	117	30.002	488.636	70	3481.62	100.103	118.364
keto	F	31	1	3224	1548.24	1769.28	4681	1369.78	6673.62	1209	435.027	8290.96	466	246.952	78	19800	23400	1	78	25.64	31.121	220	59.954	1065.98	100	27.965	460.504	67	3486.44	82.9096	113.559
keto	M	36	1	2981	1769.68	1873.36	4135	1341.11	5786.52	1119	478.396	8453.28	43	10.84	78	19800	23400	1	78	15.326	20.35	219	77.709	1276.29	94	25.726	404.192	63	3481.22	84.5328	118.761
keto	M	42	1	2711	1535.87	1761.04	4529	1383.15	6580.34	1786	664.694	12069.3	82	16.322	78	19800	23400	1	115	27.799	36.935	524	142.795	2381.53	305	98.364	1753.13	180	3331.04	120.693	268.958
keto	M	45	1	3735	1708.07	2005.69	4832	1487.46	6315.05	1082	399.33	6403.72	20	5.16	78	19800	23400	1	135	29.165	39.735	327	127.964	1345.01	135	28.834	416.345	74	3414.02	64.0372	185.963
keto	F	47	1	3324	1271.62	1582.29	4997	1624.35	7487.64	1600	675.654	12806	107	28.398	78	19800	23400	1	99	22.803	28.511	523	158.618	2718.75	325	111.514	2050.2	198	3307.05	128.06	292.935
keto	F	50	1	3144	943.507	1239.88	5287	1616.56	7576.2	2088	1023.41	23787.3	61	16.556	78	19800	23400	1	79	15.718	20.993	582	132.947	3847.32	397	143.883	3289.65	302	3307.45	237.873	292.548
keto	M	55	1	2861	853.568	1084.48	5600	1772.12	9414.93	2699	900.266	23137.8	148	74.081	78	19800	23400	1	60	9.559	13.808	395	117.444	2554.69	264	85.962	1756.43	181	3387.03	231.378	212.965
control	F	58	1	3324	1328.29	1652.67	5101	1499.81	6961.28	1564	658.73	13364.7	290	113.197	78	19800	23400	1	131	27.921	37.468	482	128.484	2318.53	280	91.606	1790.43	174	3351.97	133.647	248.011
control	M	61	1	3108	1397.44	1591.07	4704	1398.76	6250.8	1594	801.439	16707.3	16	2.4	78	19800	23400	1	130	29.966	41.115	524	139.077	2778.43	290	95.683	1797.83	205	3335.27	167.073	264.726
control	M	67	1	2918	1094.22	1378.59	4860	1597.22	7575.68	1915	898.417	18118.3	40	10.159	78	19800	23400	1	244	54.2	72.597	897	257.373	4022.8	510	189.966	3701.06	297	3098.45	181.183	501.539
keto	F	70	1	2206	875.754	1037.1	4767	1338.66	7077.78	2448	1309.61	33830.3	315	76	78	19800	23400	1	317	174.449	191.749	874	175.639	4699.19	470	204.108	4909.8	385	3045.79	338.303	554.196
keto	M	72	1	2461	1110.46	1261.72	4726	1388.49	7010.38	2062	1005.4	21674.8	265	95.684	78	19800	23400	1	160	35.405	47.405	627	161.9	3391.09	368	134.932	2715.39	262	3267.76	216.748	332.237
keto	M	74	1	2591	1955.83	1898.11	3698	1204.15	5363.23	1108	440.035	7343.01	0	0	78	19800	23400	1	85	15.839	21.5	297	110.36	1440.93	162	38.643	617.72	89	3435.14	73.4301	164.842
control	F	86	1	3246	1379.48	1642.9	4890	1534.84	6938.21	1593	663.67	11740.3	62	22.037	78	19800	23400	1	153	33.407	43.032	478	143.554	2092.17	259	78.323	1303.85	142	3344.71	117.403	255.284
control	M	91	1	3283	1031.18	1292.62	5288	1798.55	8925.32	2006	762.125	16055.1	47	8.159	78	19800	23400	1	97	18.036	24.502	439	114.329	2531.16	268	81.88	1577.46	179	3385.74	160.551	214.245
control	F	93	1	3393	1462.7	1774.46	4774	1506.25	6572.38	1379	624.675	12177.8	44	6.398	78	19800	23400	1	189	39.198	56.557	530	159.974	2538.28	259	90.395	1666.49	170	3310.41	121.778	289.567
control	F	94	1	3039	1250.54	1538.79	4651	1511.43	6927.23	1452	746.173	16016.9	210	91.889	78	19800	23400	1	68	11.96	16.426	413	114.603	2362.55	260	94.154	1887.86	180	3379.27	160.169	220.717
control	M	97	1	3259	1463.22	1715.58	4461	1541.75	6678.77	1203	595.069	11339.4	0	0	78	19800	23400	1	134	33.837	44.129	447	147.375	2163.94	214	76.234	1362.05	156	3342.55	113.394	257.446
control	M	99	1	3225	1143.28	1480.23	4823	1699.16	7911.91	1455	658.825	13259.3	204	98.763	78	19800	23400	1	194	39.121	55.526	587	195.001	2919.14	281	95.203	1675.15	196	3270.66	132.593	329.325
control	F	106	1	3722	1390.43	1748.07	5131	1556.72	6589.16	1394	631.196	11443.5	62	21.686	78	19800	23400	1	328	116.729	155.975	617	170.555	2191.95	186	61.162	1076.51	157	3251.55	114.435	348.446
control	F	109	1	4022	1303.62	1750.01	5441	1682.35	7232.57	1383	606.334	12795.3	56	7.72	78	19800	23400	1	129	24.882	34.517	429	118.678	1822.86	236	80.568	1558.87	148	3375.9	127.953	224.128
control	M	118	1	3351	1480.04	1730.73	4688	1456.85	6134.11	1339	662.746	13633.1	3	0.4	78	19800	23400	1	156	40.801	57.409	477	136.559	1936.06	242	81.361	1516.18	153	3341.28	136.331	258.721
keto	F	124	1	3057	1344.47	1594.35	4990	1471.41	6911.37	1750	708.581	14782.7	327	75.564	78	19800	23400	1	136	28.763	42.079	422	129.398	2225.35	227	74.923	1473.21	151	3366.91	147.827	233.084
keto	M	129	1	3225	1509.76	1691.46	4631	1528.94	6734.43	1407	561.346	10216.8	0	0	78	19800	23400	1	215	42.169	61.091	499	154.711	2052.01	189	50.6	884.816	149	3352.52	102.168	247.48
keto	F	151	1	3313	1228.85	1490.48	5232	1555.25	7043.12	1853	774.545	15617.8	150	41.394	78	19800	23400	1	164	31.278	43.576	556	172.205	2518.98	302	97.718	1858.59	186	3298.8	156.178	301.201
keto	F	155	1	2972	946.491	1225.84	4869	1800.69	8212.88	1873	843.968	16962.4	27	8.881	78	19800	23400	1	137	35.274	46.08	533	158.29	2450.5	294	85.846	1641.27	199	3320.59	169.624	279.41
keto	M	160	1	3408	1534.5	1879.54	4842	1525.85	6738.95	1416	534.232	10187	41	5.441	78	19800	23400	1	63	12.757	17.989	219	64.597	1159.21	112	36.569	711.169	92	3486.06	101.87	113.923
keto	F	164	1	3148	1399.83	1550.67	4435	1474.29	6322.74	1266	721.12	14897.4	28	4.795	78	19800	23400	1	195	62.114	72.591	561	166.117	2813.19	275	100.612	1913.72	223	3271.2	148.974	328.843
keto	F	167	1	3591	1094.31	1453.34	5382	1785.6	8015.91	1782	715.628	15116.4	19	4.48	78	19800	23400	1	67	13.28	17.862	424	108.518	2258.14	266	92.407	1861.29	191	3385.78	151.164	214.205
keto	M	169	1	3664	1414.1	1697.73	5535	1451.18	7054.8	1836	649.52	16756.4	204	85.239	78	19800	23400	1	97	24.917	32.54	329	82.76	1832.5	187	65.802	1354.43	121	3426.55	167.564	173.479
keto	M	173	1	3014	1024.75	1291.64	5029	1715.02	8021.2	2006	857.094	18959.5	22	3.162	78	19800	23400	1	133	29.526	39.425	591	162.558	3049.33	358	110.325	2263.38	221	3297.58	189.595	302.409
control	M	180	1	2974	1009.12	1268.84	5111	1778.92	8793.38	2135	809.446	16621.8	11	2.56	78	19800	23400	1	271	73.404	90.418	811	236.843	3407.55	420	122.919	2345.57	238	3166.83	166.218	433.166
control	M	188	1	3393	1293.76	1612.69	5083	1656.44	7601.15	1591	593.075	11518	123	56.758	78	19800	23400	1	91	17.244	22.857	371	113.128	1938.38	185	59.314	1113.76	150	3410.31	115.18	189.686
control	F	192	1	3399	1319.41	1670.48	4902	1654.7	7429	1398	572.992	11984.5	157	52.924	78	19800	23400	1	128	24.714	35.669	415	131.567	1983.43	211	61.156	1229.37	138	3382.55	119.845	217.437
control	M	198	1	3733	1490.49	1902.76	5017	1563.97	6766.79	1170	494.522	9625.41	154	51.04	78	19800	23400	1	215	59.085	76.525	491	144.554	1983.24	204	71.727	1336.22	132	3324.62	96.2541	275.366
keto	F	207	1	3277	1617.2	1909.26	4508	1426.8	6083.81	1193	546.071	10107.5	64	9.966	78	19800	23400	1	117	20.881	29.9	357	112.803	1818.57	171	57.366	1013.29	117	3408.94	101.075	191.05
keto	F	209	1	3491	1122.58	1446.41	5274	1721.21	7892.89	1690	685.19	13548.6	132	71.037	78	19800	23400	1	95	21.723	29.719	360	102.276	1947.75	206	71.803	1290.96	117	3404.18	135.486	195.802
keto	M	213	1	3647	1573.56	1830.02	4872	1490.27	6336.65	1212	534.093	10049.2	20	2.118	78	19800	23400	1	68	20.122	23.029	317	90.107	1795.91	174	61.048	1065.74	125	3428.72	100.492	171.277
keto	M	215	1	3533	1538.84	1930.33	4766	1483.75	6294.84	1212	573.599	10773.8	33	3.835	78	19800	23400	1	83	15.118	22.536	295	80.613	1559.34	158	54.907	972.746	99	3449.34	107.738	150.638
control	F	234	1	3523	1349.34	1687.78	5013	1610.67	7056.98	1463	631.785	12563.2	38	8.242	78	19800	23400	1	252	40.569	62.648	605	212.759	2684.39	270	87.393	1641.84	165	3259.28	125.632	340.721
control	F	237	1	2931	1331.07	1494.32	4544	1512.52	6861.29	1541	704.562	13850.3	117	51.884	78	19800	23400	1	263	58.046	80.956	761	235.725	3256.86	361	109.959	1886.65	229	3196.27	138.503	403.73
control	F	240	1	3530	1553.54	1899.27	4936	1538.55	6808.16	1354	492.256	9040.69	87	15.685	78	19800	23400	1	184	40.072	54.373	537	179.085	1999.26	283	69.492	1222.3	137	3311.34	90.4069	288.649
control	M	242	1	3651	1572.65	1877.68	4950	1457.74	6097.47	1300	569.65	11532.8	0	0	78	19800	23400	1	214	41.29	59.438	592	188.766	2542.98	297	87.993	1587.76	167	3281.95	115.328	318.049
control	M	244	1	3173	1535.81	1756.73	4446	1453.84	6349.27	1268	609.367	11725.1	4	1	78	19800	23400	1	108	18.921	28.119	476	137.076	2420.43	260	86.449	1558.4	187	3357.53	117.251	242.446
control	F	247	1	3331	1357.72	1682.37	4742	1494.89	6433.88	1395	742.109	15414.3	33	5.317	78	19800	23400	1	96	19.639	27.096	405	90.173	2189.95	240	92.557	1891.66	168	3397.63	154.143	202.369
control	F	251	1	3256	1056.18	1341.84	5256	1673.57	7575.44	2003	869.276	17705.3	10	0.999	78	19800	23400	1	121	26.799	37.974	509	132.407	2594.98	290	101.591	1943.73	180	3339.18	177.054	260.797
control	M	254	1	3329	1787.72	1925.72	4385	1403.03	6066.35	1057	409.28	7241.44	0	0	78	19800	23400	1	93	22.365	28.502	255	84.518	1190.48	116	37.283	641.56	81	3455.82	72.4144	144.166

## Sheet: Fig5B
sex	Diet	animal	c entct	c inact	c inadur	c inadist	c smlct	c smldur	c smldist	c larct	c lardur	c lardist	c emptyct	c emptydur	cd areaid	cd pn	cd entct	cd inact	cd inadur	cd inadist	cd smlct	cd smldur	cd smldist	cd larct	cd lardur	cd lardist	cd emptyct	cd emptydur	cu areaid	cu pn	cu entct	cu inact	cu inadur	cu inadist	cu smlct	cu smldur	cu smldist	cu larct	cu lardur	cu lardist	cu emptyct	cu emptydur	od areaid	od pn	od entct	od inact	od inadur	od inadist	od smlct
F	keto	25	1	169	32.119	42.851	372	119.754	650.849	183	31.548	506.878	34	116.543	350	55	1	31	11.075	11.252	92	27.801	184.742	50	16.925	344.116	13	244.203	330	55	1	10	6.798	10.221	44	40.384	272.826	24	17.003	289.825	16	235.621	380	55	1	0	0	0	2
F	keto	31	1	139	34.429	45.605	268	82.225	477.134	105	16.225	254.664	36	167.122	350	55	1	70	18.201	24.419	160	48.256	294.119	78	15.505	291.37	16	218.002	330	55	1	34	21.798	30.448	74	69.406	396.372	24	14.402	222.489	17	194.2	380	55	1	23	3.325	4.714	45
M	keto	36	1	138	35.338	40.589	279	91.518	529.424	136	25.427	382.08	19	147.724	350	55	1	85	20.177	25.564	205	58.266	351.778	99	27.471	587.941	26	194.054	330	55	1	19	14.597	19.704	61	63	365.831	27	23.806	465.582	17	198.403	380	55	1	7	1.157	1.405	11
M	keto	42	1	179	29.724	42.347	356	118.728	660.565	156	22.031	321.324	28	129.481	350	55	1	51	12.32	15.195	140	36.563	248.731	74	17.277	344.634	22	233.844	330	55	1	10	13.8	17.082	52	51.204	300.15	20	15.8	273.179	24	219.004	380	55	1	4	0.52	0.747	10
M	keto	45	1	153	35.751	44.813	328	109.36	626.9	163	25.85	382.328	25	129.007	350	55	1	68	15.528	19.916	172	54.395	326.251	88	22.044	425.766	26	208.037	330	55	1	25	20.809	25.917	66	67.605	381.737	29	21.395	351.958	19	189.995	380	55	0	0	0	0	0
F	keto	47	1	176	29.728	43.224	411	131.999	807.499	219	34.196	567.686	50	104.043	350	55	1	38	6.284	8.938	166	42.318	335.941	113	23.855	494.533	32	227.549	330	55	1	2	0.6	1.623	43	41.002	344.353	16	13.401	281.21	27	244.804	380	55	1	7	0.88	1.594	32
F	keto	50	1	143	21.083	30.399	438	135.398	843.834	273	45.839	731.2	39	97.68	350	55	1	38	8.32	11.143	159	30.707	242.998	109	21.691	414.177	18	239.281	330	55	1	2	1.198	1.365	42	41.817	300.859	28	17.791	290.7	14	238.995	380	55	1	9	1.404	2.194	65
M	keto	55	1	131	20.883	29.463	410	107.057	724.614	255	47.308	760.084	55	124.721	350	55	1	29	4.286	6.871	173	34.326	270.727	138	33.664	814.46	25	227.729	330	55	1	1	0.8	1.386	27	26.198	266.404	22	15.999	376.987	13	256.809	380	55	1	14	1.912	2.7	38
F	control	58	1	160	33.767	46.857	366	118.854	692.299	182	35.782	586.566	38	111.603	350	55	1	27	7.204	9.547	103	29.528	193.147	59	19.113	497.542	18	244.161	330	55	1	6	2.401	2.293	39	31.68	271.024	20	18.398	424.982	16	247.324	380	55	1	21	3.922	5.503	80
M	control	61	1	147	34.69	46.877	377	102.497	666.861	213	40.492	661.932	43	122.323	350	55	1	48	10.159	14.177	180	39.576	322.903	106	26.112	599.344	35	224.155	330	55	1	6	6.199	4.511	65	56.4	426.524	33	33.598	669.424	33	203.604	380	55	1	0	0	0	1
M	control	67	1	159	34.427	47.364	398	110.567	710.227	227	40.537	649.387	28	114.436	350	55	1	18	3.61	5.056	94	24.652	191.114	58	15.662	337.978	20	256.087	330	55	1	4	1	2.439	37	31.195	242.918	18	16.608	348.409	17	251.004	380	55	1	29	8.155	9.866	55
F	keto	70	1	150	41.05	47.903	333	95.001	567.902	157	27.189	388.297	35	136.724	350	55	1	33	8.242	9.634	101	24.761	168.359	63	16.473	298.628	10	250.531	330	55	1	0	0	0	13	12.202	92.323	8	7.598	122.687	6	280.004	380	55	1	66	14.188	18.549	152
M	keto	72	1	110	22.481	28.514	359	95.013	684.785	221	48.382	825.3	54	134.129	350	55	1	15	1.843	2.27	58	14.686	117.046	35	10.397	242.123	13	273.079	330	55	1	1	0.2	0.898	29	25.407	215.861	17	14.598	318.066	17	259.6	380	55	1	28	4.842	7.414	93
M	keto	74	1	222	44.56	56.281	394	130.623	703.067	160	23.734	338.559	19	101.048	350	55	1	86	20.167	25.588	221	65.028	410.268	117	28.158	562.731	27	186.652	330	55	1	9	6.197	9.171	34	41.803	231.764	16	13.797	258.399	14	238.013	380	55	0	0	0	0	0
F	control	86	1	108	27.04	34.851	216	70.302	413.331	97	17.234	252.711	22	185.429	350	55	1	239	66.025	85.931	401	103.753	545.624	137	32.068	640.32	33	98.119	330	55	1	1	0.2	0.135	17	25.803	184.415	8	6.797	130.588	9	267.204	380	55	0	0	0	0	0
M	control	91	1	114	22.114	31.282	353	96.127	652.192	222	41.151	644.846	35	140.612	350	55	1	34	5.568	8.172	177	34.322	306.736	121	29.751	736.759	37	230.325	330	55	1	6	3.8	3.73	56	44.797	364.123	37	30.806	653.099	20	220.404	380	55	1	3	0.24	0.317	24
F	control	93	1	113	22.347	30.757	315	80.166	568.696	166	41.579	703.293	58	155.907	350	55	1	28	4.438	6.463	98	27.856	195.236	61	21.659	538.187	16	246.085	330	55	1	2	0.797	1.402	30	21.002	175.448	20	15.006	343.9	15	263.034	380	55	1	37	8.606	11.588	111
F	control	94	1	117	22.829	32.418	344	97.771	647.722	224	33.569	705.068	36	145.836	350	55	1	48	16.162	17.336	140	41.209	262.756	73	31.352	799.973	39	211.243	330	55	1	2	0.6	1.373	33	35.395	234.623	25	20.2	445.19	14	243.607	380	55	1	4	0.401	0.706	23
M	control	97	1	140	33.383	43.863	359	92.276	606.481	195	36.054	597.561	44	138.291	350	55	1	43	12.566	16.447	136	34.835	268.355	79	24.681	580.728	19	227.924	330	55	1	6	3.597	5.579	44	36.603	317.484	23	18.4	381.397	20	241.204	380	55	1	32	6.029	7.148	78
M	control	99	1	140	28.195	40.683	363	121.222	746.306	205	36.166	538.129	30	114.383	350	55	1	30	4.515	6.512	142	43.269	315.654	99	25.816	486.947	21	226.41	330	55	1	6	3.598	4.978	37	33.203	232.059	14	11.402	200.109	18	251.604	380	55	1	9	1.478	2.11	36
F	control	106	1	112	22.199	30.554	342	89.577	589.331	216	34.179	797.172	37	154.05	350	55	1	37	10.571	12.271	86	28.945	163.47	44	19.279	490.197	11	241.172	330	55	1	17	11.601	14.283	46	34.992	255.622	26	19.799	468.827	17	233.409	380	55	1	2	0.12	0.294	31
F	control	109	1	140	21.5	30.016	378	103.45	673.575	221	37.401	648.001	34	137.655	350	55	1	49	10.372	13.852	99	31.408	186.082	48	15.906	345.359	15	242.28	330	55	1	3	1.6	3.249	25	31.197	218.246	19	13.999	298.18	12	253.011	380	55	1	21	3.758	4.818	53
M	control	118	1	131	33.856	45.697	319	106.631	623.19	172	34.518	564.137	33	124.96	350	55	1	33	14.535	15.197	113	28.521	201.201	69	18.169	392.861	18	238.782	330	55	1	9	5.403	7.939	45	47.404	323.37	21	16.196	332.395	20	230.804	380	55	1	14	2.573	3.822	37
F	keto	124	1	175	29.574	41.702	445	131.284	788.436	270	36.208	694.523	17	102.937	350	55	1	27	9.156	11.461	70	20.858	123.322	37	14.744	323.605	9	255.207	330	55	1	5	5.401	6.487	21	23.599	150.904	14	11.801	246.132	6	259.006	380	55	1	0	0	0	1
M	keto	129	1	215	59.775	76.778	370	130.345	693.013	147	21.517	326.773	19	88.327	350	55	1	28	6.602	8.067	87	26.316	170.057	45	8.796	159.45	17	258.288	330	55	1	7	4.6	7.136	38	48.996	291.939	16	9.796	157.244	16	236.412	380	55	1	13	2.76	3.161	23
F	keto	151	1	194	40.22	54.18	370	125.409	690.531	161	24.61	391.566	31	109.767	350	55	1	51	9.878	14.175	147	46.958	299.053	80	19.641	410.684	20	223.525	330	55	1	13	9.999	10.312	35	39.002	213.434	15	13.997	282.899	10	236.807	380	55	1	5	0.359	0.614	14
F	keto	155	1	188	52.412	66.088	305	117.003	600.138	103	15.676	225.829	23	114.914	350	55	1	63	14.124	18.854	173	45.537	306.476	101	21.419	408.815	17	218.924	330	55	1	23	11.4	18.078	68	59.805	345.707	28	17.603	279.994	18	210.999	380	55	1	8	1.64	2.149	16
M	keto	160	1	189	52.109	66.244	361	114.472	643.405	161	25.861	371.275	25	107.521	350	55	1	24	4.604	6.572	151	38.137	326.973	104	25.792	534.008	35	231.466	330	55	1	7	7.8	6.971	53	48.374	368.764	29	25.234	461.989	18	218.397	380	55	1	0	0	0	1
F	keto	164	1	113	22.412	29.634	379	103.206	693.266	251	37.96	888.392	43	136.426	350	55	1	24	11.158	14.076	76	25.309	147.487	47	15.131	328.745	11	248.365	330	55	1	3	6.2	6.171	29	28.394	191.062	19	12.799	270.303	14	252.41	380	55	1	5	0.239	0.233	45
M	keto	169	1	192	39.467	53.996	371	116.464	637.389	171	28.192	410.264	22	115.882	350	55	1	47	13.572	16.448	133	42.43	278.115	66	18.926	413.986	23	225.08	330	55	1	10	3.804	7.146	39	53.002	296.136	20	16.993	336.981	13	226.007	380	55	1	19	2.444	4.068	48
M	keto	173	1	227	50.803	66.106	409	113.058	619.745	172	34.177	513.567	23	101.922	350	55	1	84	21.62	25.688	223	56.584	371.038	115	27.112	579.233	31	194.687	330	55	1	5	8.598	6.683	20	21.804	156.505	13	9.797	189.071	7	259.602	380	55	1	6	1.404	1.953	14
M	control	180	1	173	38.043	50.841	400	119.526	717.689	218	30.383	455.365	32	112.011	350	55	1	67	19.817	22.767	208	53.684	373.113	110	23.633	477.49	41	202.873	330	55	1	6	4.805	6.733	43	47.395	324.039	16	12.804	227.309	21	234.802	380	55	1	11	1.852	3.003	15
M	control	188	1	176	41.38	56.162	348	117.288	666.893	158	21.49	317.91	27	119.808	350	55	1	62	25.175	27.549	185	56.048	394.729	102	25.422	485.594	33	193.362	330	55	1	7	5.606	8.966	33	33.597	195.855	16	13.004	218.021	11	247.6	380	55	1	17	2.837	4.553	35
F	control	192	1	122	24.546	34.565	367	117.93	736.328	237	42.175	657.448	38	115.357	350	55	1	21	2.287	3.394	121	32.304	249.533	85	20.93	422.628	26	244.446	330	55	1	5	1.399	3.589	51	53.594	407.721	24	20.206	367.018	24	224.807	380	55	1	8	0.841	1.401	36
M	control	198	1	158	31.041	43.931	398	129.895	793.426	223	34.783	557.688	37	104.246	350	55	1	15	2.075	2.86	117	27.733	235.525	87	21.55	461.109	25	248.644	330	55	1	8	4.605	7.726	37	41.401	288.508	16	14.199	285.095	15	239.601	380	55	1	3	0.239	0.601	25
F	keto	207	1	176	45.413	59.455	329	103.539	601.97	136	23.857	355.243	33	127.157	350	55	1	53	9.984	13.951	140	36.085	243.038	75	19.654	395.856	17	234.284	330	55	1	10	8.396	10.172	28	25.602	143.328	12	9.402	174.161	7	256.405	380	55	1	35	7.378	10.07	77
F	keto	209	1	104	15.702	20.784	399	102.179	690.734	291	40.962	970.231	44	141.122	350	55	1	29	6.086	9.043	88	26.678	172.59	56	22.185	557.654	18	245.055	330	55	1	3	2.401	1.834	28	32.801	220.544	22	15.6	356.282	13	249.005	380	55	1	7	0.727	1.286	46
M	keto	213	1	172	35.133	48.466	346	118.444	663.241	154	26.391	389.743	35	119.999	350	55	1	63	15.265	19.688	157	48.583	297.239	85	22.915	509.089	20	213.243	330	55	1	7	5.395	8.14	33	35.421	212.328	17	16.792	319.034	10	242.197	380	55	1	7	1.203	1.691	15
M	keto	215	1	208	53.327	64.64	412	116.622	650.077	186	35.132	552.615	36	94.879	350	55	1	53	13.016	15.408	172	40.68	321.726	92	19.677	432.88	37	226.633	330	55	1	8	3.199	5.231	44	41.598	295.201	18	16	293.474	24	239.008	380	55	1	26	5.597	7.669	43
F	control	234	1	124	20.222	27.517	390	109.469	768.807	228	37.722	895.739	76	132.594	350	55	1	28	4.358	6.495	86	24.825	174.679	55	20.863	595.396	14	249.92	330	55	1	1	2.407	2.494	29	25.588	227.693	21	13.216	295.758	16	258.593	380	55	1	9	1.719	2.476	41
F	keto	167	1	91	13.362	19.38	332	109.994	713.073	218	42.486	699.121	41	134.166	350	55	1	8	1.121	2.008	59	21.26	141.675	47	17.457	425.892	14	260.127	330	55	1	0	0	0	19	20.598	164.203	16	13.605	299.684	11	265.6	380	55	1	25	3.838	5.428	90
F	control	237	1	118	26.739	33.954	302	93.153	560.529	174	26.66	450.756	20	153.485	350	55	1	88	21.093	25.385	219	57.802	364.658	114	34.096	683.575	34	187.009	330	55	1	8	5.804	8.569	35	37.788	244.839	20	18.202	352.741	13	238.046	380	55	0	0	0	0	0
F	control	240	1	90	17.265	23.533	336	104.52	697.103	233	45.263	809.955	48	132.959	350	55	1	36	30.399	16.679	137	27.331	263.853	86	21.639	649.383	23	220.636	330	55	1	9	8.599	8.646	49	48.81	325.203	28	21.191	403.983	15	221.202	380	55	1	18	3.36	3.954	65
M	control	242	1	152	30.865	41.489	386	118.33	714.484	226	40.366	645.253	28	110.444	350	55	1	21	2.924	3.757	124	27.953	249.418	89	23.29	567.27	28	245.837	330	55	1	14	11.602	12.666	59	50.598	371.003	25	19.603	408.267	25	218.002	380	55	1	17	2.794	4.375	41
M	control	244	1	117	23.503	33.16	374	114.145	750.551	237	37.312	576.112	43	125.044	350	55	1	37	6.642	8.865	210	57.958	453.221	147	28.212	588.444	48	207.153	330	55	1	8	2.401	4.593	58	49.391	365.389	25	20.404	412.52	31	227.61	380	55	1	13	1.52	2.394	41
F	control	247	1	135	42.378	52.083	315	93.741	593.767	155	28.765	458.076	46	135.125	350	55	1	54	12.563	16.624	170	37.457	274.778	108	26.102	579.82	15	223.887	330	55	1	10	8.606	10.794	42	35.807	267.342	22	17.797	334.359	15	237.601	380	55	1	18	3.195	4.362	44
F	control	251	1	162	43.141	52.234	372	110.901	684.131	187	33.549	535.742	39	112.411	350	55	1	34	7.16	9.17	118	30.585	203.761	75	22.862	494.85	19	239.358	330	55	1	10	6.407	6.897	49	48.578	334.079	27	22.201	386.595	16	222.617	380	55	1	25	3.871	5.534	62
M	control	254	1	164	46.222	57.088	274	74.632	420.599	107	19.422	308.064	21	159.694	350	55	1	76	19.202	24.625	202	67.8	444.709	101	24.59	533.363	32	188.419	330	55	1	20	19.009	22.685	47	52.39	327.839	20	16.216	310.981	13	212.196	380	55	1	8	0.647	1.024	20
[truncated: 48 more columns]

## Sheet: Fig5C
sn	ID	location	animal	frect	fredur	midct	middur	burct	burdur	diet	sex	Act_tot	mother	act_dur	Friz%
1	36	Loc1	M1	207	87.364	612	109.398	409	103.242	1	M	1228	511	212.64	0.458349
1	67	Loc2	M2	384	67.501	828	127.826	447	104.677	2	M	1659	9	232.503	0.392042
1	99	Loc3	M3	342	108.608	738	123.188	398	68.208	2	M	1478	19	191.396	0.614243
1	173	Loc4	M4	365	140.642	608	100.183	245	59.179	1	M	1218	1	159.362	0.70384
2	213	Loc1	M5	388	117.635	773	122.969	388	59.399	1	M	1549	2	182.368	0.664477
2	42	Loc2	M6	491	135.719	709	96.334	222	67.951	1	M	1422	511	164.285	0.666367
2	118	Loc3	M7	101	7.121	1138	130.507	1045	162.375	2	M	2284	3	292.882	0.0420128
2	180	Loc4	M8	299	52.17	853	141.072	556	106.761	2	M	1708	17	247.833	0.328256
3	215	Loc1	M9	195	32.715	712	160.495	518	106.792	1	M	1425	2	267.287	0.234504
3	254	Loc2	M10	322	47.568	758	117.75	437	134.686	2	M	1517	20	252.436	0.260998
3	45	Loc3	M11	381	103.633	745	112.921	369	83.449	1	M	1495	4	196.37	0.553944
3	74	Loc4	M12	373	114.155	820	118.713	448	67.134	1	M	1641	10	185.847	0.629685
4	129	Loc1	M13	572	75.029	1025	163.489	462	61.486	1	M	2059	7	224.975	0.549603
4	188	Loc2	M14	407	93.991	829	130.961	425	75.051	2	M	1661	17	206.012	0.556022
4	242	Loc3	M15	281	90.283	809	95.331	535	114.389	2	M	1625	12	209.72	0.441111
4	55	Loc4	M16	19	1.078	948	103.518	934	195.407	1	M	1901	4	298.925	0.00548642
5	91	Loc1	M17	547	55.021	1002	196.718	464	48.264	2	M	2013	13	244.982	0.53271
5	160	Loc2	M18	75	4.68	867	146.716	792	148.607	1	M	1734	116	295.323	0.030531
5	198	Loc3	M19	44	3.844	652	77.118	609	219.041	2	M	1305	18	296.159	0.0172466
5	244	Loc4	M20	428	62.65	849	130.171	423	107.182	2	M	1700	12	237.353	0.368894
6	61	Loc1	M21	371	36.472	944	138.315	577	125.215	2	M	1892	9	263.53	0.225572
6	72	Loc2	M22	309	31.544	755	145.705	447	122.754	1	M	1511	10	268.459	0.204436
6	97	Loc3	M23	336	80.454	714	88.541	380	131.008	2	M	1430	19	219.549	0.380466
6	169	Loc4	M24	355	125.24	663	114.197	309	60.567	1	M	1327	1	174.764	0.674033
1	25	Loc1	F1	411	73.767	824	150.107	416	76.129	1	F	1651	511	226.236	0.492121
1	70	Loc2	F2	52	2.921	855	84.742	807	212.341	1	F	1714	10	297.083	0.0135695
1	109	Loc3	F3	275	80.8	697	111.485	426	107.718	2	F	1398	3	219.203	0.428606
1	167	Loc4	F4	349	165.885	563	84.76	218	49.358	1	F	1130	1	134.118	0.770687
2	237	Loc1	F5	150	9.878	968	211.38	830	78.745	2	F	1948	12	290.125	0.111461
2	31	Loc2	F6	368	141.924	672	120.73	305	37.349	1	F	1345	511	158.079	0.791664
2	86	Loc3	F7	533	56.013	914	188.303	386	55.687	2	F	1833	13	243.99	0.501459
2	155	Loc4	F8	202	16.677	1003	163.344	804	119.982	1	F	2009	16	283.326	0.122034
3	192	Loc1	F9	291	35.507	836	139.255	556	125.241	2	F	1683	18	264.496	0.220886
3	240	Loc2	F10	258	59.679	639	125.723	382	114.6	2	F	1279	12	240.323	0.342434
3	47	Loc3	F11	23	2.235	859	85.753	839	212.015	1	F	1721	4	297.768	0.0104317
3	93	Loc4	F12	188	108.559	574	116.192	393	75.251	2	F	1155	19	191.443	0.590604
4	207	Loc1	F13	283	78.404	677	122.61	396	98.99	1	F	1356	16	221.6	0.441977
4	247	Loc2	F14	186	145.453	667	81.113	483	73.438	2	F	1336	2	154.551	0.6645
4	151	Loc3	F15	172	12.008	938	159.867	769	128.129	1	F	1879	20	287.996	0.0856876
4	50	Loc4	F16	84	6.758	894	137.452	813	155.794	1	F	1791	4	293.246	0.0415744
5	58	Loc1	F17	251	141.235	495	99.858	247	58.91	2	F	993	9	158.768	0.705663
5	94	Loc2	F18	281	109.436	621	94.673	340	95.894	2	F	1242	19	190.567	0.532976
5	209	Loc3	F19	271	98.161	601	106.611	332	95.231	1	F	1204	2	201.842	0.507575
5	251	Loc4	F20	385	64.123	886	158.798	505	77.082	2	F	1776	20	235.88	0.454113
6	106	Loc1	F21	149	25.995	899	128.996	751	145.012	2	F	1799	3	274.008	0.152011
6	124	Loc2	F22	316	25.881	838	192.953	528	81.169	1	F	1682	7	274.122	0.241766
6	164	Loc3	F23	268	76.895	739	126.218	472	96.89	1	F	1479	1	223.108	0.442472
6	234	Loc4	F24	246	54.274	822	112.521	580	133.208	2	F	1648	12	245.729	0.289489

## Sheet: Fig5D
Day	MALES	H	KD mean	ctrl mean	KD sd	ctrl sd	KD N*	ctrl N	FEMALE	Jour 0	KD mean	ctrl mean	KD StDev	ctrl Stdev	KD N	ctrl N		* 1 KD escaped from the activity cage during the test
		13-14	2966.83	3238.42	2729.64	1922.71	10	12		13-14	2411	2217.08	1950.32	1941.51	12	12		* 1KD activity box registered no activity despite food and water concumption (technical problem)
		14-15	1078.58	1676.92	1280.61	1259.31	10	12		14-15	647.75	715.417	1133.78	1553.64	12	12
		15-16	838	716.083	744.546	723.501	10	12		15-16	678.25	603.667	506.708	490.732	12	12
		16-17	587.333	1051.17	1248.96	833.494	10	12		16-17	826.583	1080.42	571.551	713.081	12	12
		17-18	1773.58	976.333	1312.09	843.253	10	12		17-18	1238.25	856.5	955.58	921.377	12	12
		18-19	1051.42	1712.92	647.031	1557.96	10	12		18-19	1097.92	1301.5	1009.92	968.147	12	12
		19-20	2341.42	2518.75	1251.6	1291.16	10	12		19-20	1725.08	1508.42	658.085	655.056	12	12
		20-21	2960.67	2919.75	1316.59	1618.72	10	12		20-21	1855.5	1647.42	1199.13	1147.43	12	12
		21-22	2578.5	2964.17	1764.66	1663.94	10	12		21-22	955	1594.33	974.931	1010.55	12	12
		22-23	2244.58	2712.5	1363.5	1916.13	10	12		22-23	2187.33	2265.33	1038.82	1029.62	12	12
Day 1		23-24	2531.25	2555.83	1470.35	1221.61	10	12		23-24	1690.33	2180.42	593.184	581.047	12	12
		0-1	2340	2366.83	1002.92	1572.06	10	12		0-1	1202.42	2257.17	987.138	1205.96	12	12
		1-2	2256.5	2045.92	1323.91	1288.57	10	12		1-2	2636.75	2268.58	2049.62	2079.52	12	12
		2-3	2133.17	2100.5	1104.88	1744.16	10	12		2-3	602.917	1354.17	688.804	707.097	12	12
		3-4	2369.17	1640.5	1625.44	1120.27	10	12		2-3	1023.08	633.833	1008.55	1008.52	12	12
		4-5	1836.67	1241.5	1045.23	1164.32	10	12		3-4	634.917	488.25	507.887	485.512	12	12
		5-6	1293.42	741.417	1084.04	617.533	10	12		4-5	1573.5	1171.83	894.798	893.024	12	12
		6-7	847.333	327.833	868.224	321.283	10	12		5-6	1642.08	1285.08	1203.67	1220.12	12	12
		7-8	2112.08	1963.67	1319.95	1149.33	10	12		6-7	1313.5	1215.75	1108.88	1108.79	12	12
		8-9	781.5	952.75	954.961	878.743	10	12		8-9	1078.83	956.917	1330.96	1317.72	12	12
		9-10	875.667	598	718.51	916.122	10	12		9-10	447.917	880.333	344.128	377.266	12	12
		10-11	629.167	1105.25	519.452	1002.25	10	12		10-11	313.333	462.833	545.795	545.743	12	12
		11-12	258.75	564	296.992	579.904	10	12		11-12	345.083	338.417	349.489	337.929	12	12
		12-13	407.083	437	327.301	483.076	10	12		12-13	354.917	482.167	343.466	308.766	12	12
		13-14	114.583	471.917	81.8318	600.467	10	12		13-14	483.25	388.25	391.78	368.135	12	12
		14-15	439.5	519.25	447.102	425.237	10	12		14-15	441.083	562.667	528.84	523.722	12	12
		15-16	231.667	672.75	242.768	583.97	10	12		15-16	557.417	131.917	479.485	466.694	12	12
		16-17	815.167	948.083	828.029	1168.56	10	12		16-17	925.667	808.75	528.695	584.975	12	12
		17-18	762.917	997.5	887.626	532.764	10	12		17-18	915.167	929.333	703.212	710.592	12	12
		18-19	1104.33	1088.58	1471.84	1187.19	10	12		18-19	1328.25	1165.33	1092.21	1096.25	12	12
		19-20	2179.5	2274.58	1820.1	1491.01	10	12		19-20	774.083	762.167	837.19	860.556	12	12
		20-21	2130.42	1737.83	610.137	1178.35	10	12		20-21	1805.5	1675.92	917.419	886.477	12	12
		21-22	1297.5	2189.33	874.3	1559.26	10	12		21-22	1892.92	2192.17	1163.07	1084.51	12	12
		22-23	1470.75	2071.58	1093.31	1514.97	10	12		22-23	1820.33	1931.08	993.642	992.124	12	12
Day 2		23-24	1799.75	2516.25	1317.63	1356.82	10	12		23-24	1446.67	2240.58	793.54	867.78	12	12
		0-1	1619.17	2186.17	1126.32	1181.19	10	12		0-1	1489.42	2447.67	1134.96	1129.05	12	12
		1-2	2048.75	2022.67	915.611	1676.23	10	12		1-2	1533.25	1256.83	968.293	907.356	12	12
		2-3	2047.17	2006.25	1242.38	1454.14	10	12		2-3	1018	1045.58	906.522	855.551	12	12
		3-4	1933.67	2564.58	1397.08	2357.16	10	12		3-4	1258.17	1270.67	820.141	828.466	12	12
		4-5	1357.75	1668.33	977.216	1331.29	10	12		4-5	676	837	536.394	545.41	12	12
		5-6	1254.67	1177.17	1051.19	1339.92	10	12		5-6	1217.25	1252.42	769.059	889.432	12	12
		6-7	953.917	1089.25	892.734	919.55	10	12		6-7	1414.5	464.917	1020.89	1003.25	12	12
		7-8	1192.33	1112.75	1545.41	1246.51	10	12		7-8	959.833	1182.92	1095.56	1112.26	12	12
		8-9	662.083	618.75	587.886	533.183	10	12		8-9	577.583	834.25	656.167	642.944	12	12
		9-10	756.583	1092.33	846.072	994.358	10	12		9-10	399.5	526.917	506.597	518.293	12	12
		10-11	589.917	675.417	483.515	863.785	10	12		10-11	622.833	433.833	622.661	736.659	12	12
		11-12	281.167	564.273	385.878	630.452	10	12		11-12	286.167	397.917	215.228	217.956	12	12
		12-13	199.667	252.545	193.835	234.018	10	12		12-13	262.333	193.583	327.131	327.058	12	12
		13-14	249.75	405	350.743	502.824	10	12		13-14	398.417	521.333	500.483	545.906	12	12
		14-15	325.833	818.909	451.021	1409.51	10	12		14-15	422.583	308.083	371.182	349.882	12	12
		15-16	543.083	532.818	591.152	508.207	10	12		15-16	346.667	482	456.514	474.389	12	12
		16-17	650.75	821.545	691.286	604.643	10	12		16-17	582.667	495	542.516	518.763	12	12
		17-18	735.083	1217.09	865.309	1124.5	10	12		17-18	187.75	281.25	336.65	336.203	12	12
		18-19	885	1280.73	608.085	835.034	10	12		18-19	614.25	1123.17	478.269	537.864	12	12
		19-20	2064.75	1886.45	1775.6	1305.78	10	12		19-20	1124.83	1547.92	500.234	717.962	12	12
		20-21	1657.33	2126.82	697.633	868.059	10	12		20-21	1669.75	1568.92	873.542	890.79	12	12
		21-22	938.25	1860.45	1003.96	1721.5	10	12		21-22	1892.08	1925.17	989.669	960.773	12	12
		22-23	1647.92	1958.18	1561.88	868.048	10	12		22-23	1798.5	2061.08	859.092	771.144	12	12
Day 3		23-24	1788.83	1922.73	1254	1016.84	10	12		23-24	1842.08	1727.83	430.594	593.734	12	12
		0-1	1755.67	2557.09	986.11	1187.38	10	12		0-1	1303.25	1402.67	834.254	985.336	12	12
		1-2	2149.33	2470.09	1131.71	1595.48	10	12		1-2	931	686.5	1045.56	954.501	12	12
		2-3	1555.67	1857.55	1089.87	1642.69	10	12		2-3	1441.25	1681.33	1042.96	1070.99	12	12
		3-4	1363.17	1839.55	1415.72	1553.22	10	12		3-4	872.083	594.417	880.796	880.126	12	12
		4-5	1532.5	980.364	1238.39	880.086	10	12		4-5	705.417	1013.17	701.065	862.805	12	12
		5-6	848.833	1067.55	1247.58	1080.97	10	12		5-6	1005.42	646.167	566.652	549.92	12	12
		6-7	1657.67	1580.64	987.891	1302.99	10	12		6-7	980.917	978.917	888.811	674.016	12	12
		7-8	724.25	1027.73	933.275	1054.9	10	12		7-8	813.25	937.583	862.458	889.443	12	12
		8-9	835	1078.64	564.97	1084.43	10	12		8-9	566.75	807.25	833.209	938.909	12	12
		9-10	315.667	587.909	415.384	997.348	10	12		9-10	516.667	942.167	486.327	536.828	12	12

## Sheet: Fig6A
parental_female_ID	parental_female_birth_date	parental_male_ID	parental_male_birth_date	Ebreeding_pair_ID	mother's_diet	breeding_start	breeding_end	interval_breeding_start_pup_birth	interval_breeding_start_pup_weaning	weaning_pup_number	number_female_pups_at_weaning	number_male_pups_at_weaning	comments
SK 48	2020-12-28	SK 3	2020-12-26	SW1	KD	2021-07-22	2021-08-31	22	45	7	2	5
SK 75	2020-12-29	SK 6	2020-12-26	SW2	KD	2021-07-22	2021-08-30	21	44	16	9	7
SK 55	2020-12-29	SK 21	2020-12-27	SW3	KD	2021-07-22	2021-08-30	21	44	16	9	7
SK 76	2020-12-29	SK 60	2020-12-29	SW4	KD	2021-07-22	2021-09-01	23	46	8	2	6
SK 1	2020-12-26	SK 77	2020-12-29	SW5	KD	2021-07-22	2021-08-30	21	44	17	5	12
SK 73	2020-12-29	SK 38	2020-12-27	SW6	CD	2021-07-22	2021-08-28	19	42	13	6	7
SK 84	2020-12-30	SK 46	2020-12-28	SW7	CD	2021-07-22	2021-08-30	21	44	3	1	2
SK 37	2020-12-27	SK 65	2020-12-29	SW8	CD	2021-07-22	2021-09-09	31	54	11	5	6
SK 39	2020-12-28	SK 87	2020-12-30	SW9	CD	2021-07-22	2021-10-01	21		0	0	0	female killed the
													litter
SK 71	2020-12-29	SK 93	2020-12-30	SW10	CD	2021-07-22	2021-09-07	29	52	15	8	7
SK 86	2020-12-30	SK 17	2020-12-27	SW11	CD	2021-07-22	2021-08-30	21	44	12	8	4
SK 28	2020-12-27	SK 19	2020-12-27	SW12	CD	2021-07-22	2021-09-09	31	54	16	6	10
SK 69	2020-12-29	SK 36	2020-12-27	SW13	CD	2021-07-22	2021-09-19	41	64	11	4	7
SK 88	2020-12-30	SK 45	2020-12-28	SW14	CD	2021-07-22	2021-09-01	23	46	5	2	3
SK 90	2020-12-30	SK 68	2020-12-29	SW15	CD	2021-07-22	2021-09-22	44	67	13	4	9
SK 64	2020-12-29	SK 91	2020-12-30	SW16	CD	2021-07-22	2021-09-01	23	46	8	3	5
SK 56	2020-12-29	SK 14	2020-12-27	SO1	KD	2021-07-22	2021-08-06	21	44	14	8	6
SK 54	2020-12-29	SK 25	2020-12-27	SO2	KD	2021-07-22	2021-08-06	24		0	0	0	female killed the
													litter; female died 16.08.2021, problems with birth (some pups remained in
													the female), died during medical investigation, already sick before that.
SK 81	2020-12-29	SK 49	2020-12-28	SO3	KD	2021-07-22	2021-08-06	22	45	12	8	4
SK 11	2020-12-27	SK 58	2020-12-29	SO4	KD	2021-07-22	2021-08-09	19		0	0	0	female killed the
													litter
SK 2	2020-12-26	SK 83	2020-12-29	SO5	KD	2021-07-22	2021-08-09	21	44	12	3	9
SK 63	2020-12-29	SK 15	2020-12-27	SO6	CD	2021-07-22	2021-08-09	21	44	13	6	7
SK 30	2020-12-27	SK 34	2020-12-27	SO7	CD	2021-07-22	2021-08-09	32	55	12	7	5
SK 89	2020-12-30	SK 44	2020-12-28	SO8	CD	2021-07-22	2021-08-06	22	45	13	4	9
SK 27	2020-12-27	SK 66	2020-12-29	SO9	CD	2021-07-22	2021-08-05	20	43	16	12	4
SK 85	2020-12-30	SK 74	2020-12-29	SO10	CD	2021-07-22	2021-08-09	22	45	11	5	6
SK 42	2020-12-28	SK 96	2020-12-30	SO11	CD	2021-07-22	2021-08-09	23	46	12	8	4
SK 43	2020-12-28	SK 18	2020-12-27	SO12	CD	2021-07-22	2021-08-06	23	46	14	3	11
SK 32	2020-12-27	SK 35	2020-12-27	SO13	CD	2021-07-22	2021-08-06	20	43	18	7	11
SK 33	2020-12-27	SK 47	2020-12-28	SO14	CD	2021-07-22	2021-08-10	31	54	14	10	4
SK 41	2020-12-28	SK 67	2020-12-29	SO15	CD	2021-07-22	2021-08-05	20	43	14	5	9
SK 72	2020-12-29	SK 94	2020-12-30	SO16	CD	2021-07-22	2021-08-09	22	45	4	1	3

[truncated: 3 more sheets: Fig6B, Fig7A, Fig 7B]
